# Supplementary material for: Gene-environment-gut interactions in Huntington's disease mice are associated with environmental modulation of the gut microbiome
Source: iScience. 2021 Dec 24;25(1):103687. doi: 10.1016/j.isci.2021.103687 (PMC8760441; doi:10.1016/j.isci.2021.103687)
Supplement: Table S1. Post-hoc results for sex, genotype, and housing in variable weight across different weeks, related to Figure 1A [file mmc2.xlsx]

## Sheet: Table S1
Table S1: Post-hoc results for sex, genotype and housing in variable weight across different weeks, Related to Figure 1A.
contrast	Week	estimate	SE	df	t.ratio	p.value
WT SH Female - HD SH Female	6	0.462418	0.950498	26	0.486501	0.999996
WT SH Female - WT EE Female	6	0.549005	1.01226	26	0.542354	0.999988
WT SH Female - HD EE Female	6	-0.278686	1.12933	26	-0.246771	1
WT SH Female - WT EX Female	6	-0.0493349	1.013	26	-0.0487017	1
WT SH Female - HD EX Female	6	-0.740783	1.12969	26	-0.65574	0.999923
WT SH Female - WT SH Male	6	-6.93332	0.949769	26	-7.30001	5.34557e-06
WT SH Female - HD SH Male	6	-6.76306	1.1684	26	-5.78832	0.000223692
WT SH Female - WT EE Male	6	-5.09123	1.1278	26	-4.5143	0.00549478
WT SH Female - HD EE Male	6	-6.21108	1.04033	26	-5.97027	0.00014149
WT SH Female - WT EX Male	6	-5.15862	1.13026	26	-4.56411	0.00485866
WT SH Female - HD EX Male	6	-6.14222	1.04267	26	-5.89088	0.000172761
HD SH Female - WT EE Female	6	0.0865869	1.12933	26	0.0766709	1
HD SH Female - HD EE Female	6	-0.741105	1.01431	26	-0.730649	0.999782
HD SH Female - WT EX Female	6	-0.511753	1.12969	26	-0.453003	0.999998
HD SH Female - HD EX Female	6	-1.2032	1.01505	26	-1.18536	0.985635
HD SH Female - WT SH Male	6	-7.39574	1.17127	26	-6.31431	5.97939e-05
HD SH Female - HD SH Male	6	-7.22548	0.950498	26	-7.60178	2.60362e-06
HD SH Female - WT EE Male	6	-5.55365	1.04256	26	-5.32693	0.0007173
HD SH Female - HD EE Male	6	-6.67349	1.12933	26	-5.90924	0.000164962
HD SH Female - WT EX Male	6	-5.62104	1.04489	26	-5.37957	0.000627974
HD SH Female - HD EX Male	6	-6.60464	1.13179	26	-5.83558	0.000198573
WT EE Female - HD EE Female	6	-0.827692	0.950498	26	-0.870798	0.998896
WT EE Female - WT EX Female	6	-0.59834	1.013	26	-0.59066	0.999973
WT EE Female - HD EX Female	6	-1.28979	1.12969	26	-1.14172	0.989231
WT EE Female - WT SH Male	6	-7.48233	1.1278	26	-6.63444	2.70296e-05
WT EE Female - HD SH Male	6	-7.31206	1.04033	26	-7.02857	1.02969e-05
WT EE Female - WT EE Male	6	-5.64023	0.949769	26	-5.93853	0.000153242
WT EE Female - HD EE Male	6	-6.76008	1.1684	26	-5.78577	0.000225133
WT EE Female - WT EX Male	6	-5.70762	1.13026	26	-5.04984	0.00144313
WT EE Female - HD EX Male	6	-6.69123	1.04267	26	-6.41742	4.62608e-05
HD EE Female - WT EX Female	6	0.229352	1.12969	26	0.203022	1
HD EE Female - HD EX Female	6	-0.462097	1.01505	26	-0.455245	0.999998
HD EE Female - WT SH Male	6	-6.65463	1.04256	26	-6.38297	5.03973e-05
HD EE Female - HD SH Male	6	-6.48437	1.12933	26	-5.74177	0.00025155
HD EE Female - WT EE Male	6	-4.81254	1.17127	26	-4.10884	0.0147206
HD EE Female - HD EE Male	6	-5.93239	0.950498	26	-6.24135	7.17327e-05
HD EE Female - WT EX Male	6	-4.87993	1.04489	26	-4.6703	0.00373356
HD EE Female - HD EX Male	6	-5.86354	1.13179	26	-5.18077	0.00103747
WT EX Female - HD EX Female	6	-0.691448	0.950863	26	-0.72718	0.999792
WT EX Female - WT SH Male	6	-6.88398	1.12759	26	-6.10504	0.000100885
WT EX Female - HD SH Male	6	-6.71372	1.04044	26	-6.45278	4.23714e-05
WT EX Female - WT EE Male	6	-5.04189	1.12759	26	-4.47139	0.00610748
WT EX Female - HD EE Male	6	-6.16174	1.04044	26	-5.92225	0.000159646
WT EX Female - WT EX Male	6	-5.10928	0.950863	26	-5.37331	0.000637975
WT EX Female - HD EX Male	6	-6.09289	1.17017	26	-5.20683	0.000971451
HD EX Female - WT SH Male	6	-6.19254	1.04267	26	-5.93913	0.00015301
HD EX Female - HD SH Male	6	-6.02227	1.12912	26	-5.33358	0.000705348
HD EX Female - WT EE Male	6	-4.35045	1.04267	26	-4.17242	0.0126411
HD EX Female - HD EE Male	6	-5.47029	1.12912	26	-4.84472	0.0024157
HD EX Female - WT EX Male	6	-4.41784	1.17304	26	-3.76614	0.0328109
HD EX Female - HD EX Male	6	-5.40144	0.951589	26	-5.67623	0.000296789
WT SH Male - HD SH Male	6	0.170262	0.949769	26	0.179267	1
WT SH Male - WT EE Male	6	1.84209	1.01226	26	1.81977	0.793565
WT SH Male - HD EE Male	6	0.722244	1.1278	26	0.6404	0.999939
WT SH Male - WT EX Male	6	1.7747	1.01403	26	1.75015	0.829081
WT SH Male - HD EX Male	6	0.791097	1.12969	26	0.700277	0.999855
HD SH Male - WT EE Male	6	1.67183	1.1278	26	1.48238	0.932595
HD SH Male - HD EE Male	6	0.551981	1.01226	26	0.545294	0.999988
HD SH Male - WT EX Male	6	1.60444	1.12969	26	1.42025	0.948624
HD SH Male - HD EX Male	6	0.620835	1.01403	26	0.612246	0.999961
WT EE Male - HD EE Male	6	-1.11985	0.949769	26	-1.17907	0.986203
WT EE Male - WT EX Male	6	-0.0673899	1.01403	26	-0.0664576	1
WT EE Male - HD EX Male	6	-1.05099	1.12969	26	-0.930338	0.998019
HD EE Male - WT EX Male	6	1.05246	1.12969	26	0.931634	0.997995
HD EE Male - HD EX Male	6	0.0688536	1.01403	26	0.067901	1
WT EX Male - HD EX Male	6	-0.983604	0.951589	26	-1.03364	0.995153
WT SH Female - HD SH Female	7	0.679954	0.941853	26	0.721933	0.999806
WT SH Female - WT EE Female	7	0.80535	1.00025	26	0.805146	0.999459
WT SH Female - HD EE Female	7	0.195194	1.11124	26	0.175654	1
WT SH Female - WT EX Female	7	0.393928	1.00073	26	0.393641	1
WT SH Female - HD EX Female	7	-0.0799846	1.11136	26	-0.0719699	1
WT SH Female - WT SH Male	7	-7.04444	0.941116	26	-7.48519	3.43355e-06
WT SH Female - HD SH Male	7	-6.65664	1.15462	26	-5.76523	0.000237098
WT SH Female - WT EE Male	7	-4.946	1.10969	26	-4.45712	0.0063255
WT SH Female - HD EE Male	7	-5.84832	1.01297	26	-5.77341	0.000232255
WT SH Female - WT EX Male	7	-4.82648	1.11162	26	-4.34185	0.00838794
WT SH Female - HD EX Male	7	-5.59254	1.01475	26	-5.51126	0.000450208
HD SH Female - WT EE Female	7	0.125396	1.11124	26	0.112843	1
HD SH Female - HD EE Female	7	-0.48476	1.00232	26	-0.483636	0.999996
HD SH Female - WT EX Female	7	-0.286026	1.11136	26	-0.257366	1
HD SH Female - HD EX Female	7	-0.759939	1.0028	26	-0.757815	0.999693
HD SH Female - WT SH Male	7	-7.72439	1.15691	26	-6.67677	2.43516e-05
HD SH Female - HD SH Male	7	-7.3366	0.941853	26	-7.78954	1.67296e-06
HD SH Female - WT EE Male	7	-5.62596	1.01456	26	-5.54523	0.000413176
HD SH Female - HD EE Male	7	-6.52827	1.11124	26	-5.87474	0.000179923
HD SH Female - WT EX Male	7	-5.50643	1.01633	26	-5.41795	0.000569923
HD SH Female - HD EX Male	7	-6.2725	1.11317	26	-5.63479	0.000329526
WT EE Female - HD EE Female	7	-0.610156	0.941853	26	-0.647825	0.999932
WT EE Female - WT EX Female	7	-0.411422	1.00073	26	-0.411123	0.999999
WT EE Female - HD EX Female	7	-0.885335	1.11136	26	-0.796622	0.99951
WT EE Female - WT SH Male	7	-7.84979	1.10969	26	-7.07389	9.22446e-06
WT EE Female - HD SH Male	7	-7.46199	1.01297	26	-7.36642	4.55882e-06
WT EE Female - WT EE Male	7	-5.75135	0.941116	26	-6.1112	9.93384e-05
WT EE Female - HD EE Male	7	-6.65367	1.15462	26	-5.76265	0.000238645
WT EE Female - WT EX Male	7	-5.63183	1.11162	26	-5.06633	0.00138444
WT EE Female - HD EX Male	7	-6.39789	1.01475	26	-6.3049	6.12131e-05
HD EE Female - WT EX Female	7	0.198734	1.11136	26	0.17882	1
HD EE Female - HD EX Female	7	-0.275179	1.0028	26	-0.27441	1
HD EE Female - WT SH Male	7	-7.23963	1.01456	26	-7.13575	7.94116e-06
HD EE Female - HD SH Male	7	-6.85184	1.11124	26	-6.16592	8.6619e-05
HD EE Female - WT EE Male	7	-5.1412	1.15691	26	-4.44392	0.00653403
HD EE Female - HD EE Male	7	-6.04351	0.941853	26	-6.41662	4.63528e-05
HD EE Female - WT EX Male	7	-5.02167	1.01633	26	-4.94098	0.00189759
HD EE Female - HD EX Male	7	-5.78774	1.11317	26	-5.19931	0.000990057
WT EX Female - HD EX Female	7	-0.473912	0.94222	26	-0.502974	0.999995
WT EX Female - WT SH Male	7	-7.43837	1.10955	26	-6.70396	2.27746e-05
WT EX Female - HD SH Male	7	-7.05057	1.01316	26	-6.95897	1.21968e-05
WT EX Female - WT EE Male	7	-5.33993	1.10955	26	-4.81271	0.00261723
WT EX Female - HD EE Male	7	-6.24224	1.01316	26	-6.16115	8.76595e-05
WT EX Female - WT EX Male	7	-5.2204	0.94222	26	-5.54053	0.000418105
WT EX Female - HD EX Male	7	-5.98647	1.15641	26	-5.17675	0.00104805
HD EX Female - WT SH Male	7	-6.96445	1.01475	26	-6.86323	1.54084e-05
HD EX Female - HD SH Male	7	-6.57666	1.11111	26	-5.91902	0.000160951
HD EX Female - WT EE Male	7	-4.86602	1.01475	26	-4.79529	0.00273375
HD EX Female - HD EE Male	7	-5.76833	1.11111	26	-5.19152	0.00100971
HD EX Female - WT EX Male	7	-4.74649	1.1587	26	-4.09639	0.0151644
HD EX Female - HD EX Male	7	-5.51256	0.942953	26	-5.84606	0.000193401
WT SH Male - HD SH Male	7	0.387798	0.941116	26	0.412062	0.999999
WT SH Male - WT EE Male	7	2.09844	1.00025	26	2.09791	0.628395
WT SH Male - HD EE Male	7	1.19612	1.10969	26	1.07789	0.993174
WT SH Male - WT EX Male	7	2.21796	1.00177	26	2.21405	0.554546
WT SH Male - HD EX Male	7	1.4519	1.11136	26	1.30641	0.97078
HD SH Male - WT EE Male	7	1.71064	1.10969	26	1.54155	0.914548
HD SH Male - HD EE Male	7	0.808326	1.00025	26	0.808122	0.99944
HD SH Male - WT EX Male	7	1.83017	1.11136	26	1.64678	0.875605
HD SH Male - HD EX Male	7	1.0641	1.00177	26	1.06222	0.993938
WT EE Male - HD EE Male	7	-0.902312	0.941116	26	-0.958768	0.997429
WT EE Male - WT EX Male	7	0.119528	1.00177	26	0.119317	1
WT EE Male - HD EX Male	7	-0.646541	1.11136	26	-0.581755	0.999977
HD EE Male - WT EX Male	7	1.02184	1.11136	26	0.919448	0.998213
HD EE Male - HD EX Male	7	0.255771	1.00177	26	0.25532	1
WT EX Male - HD EX Male	7	-0.766069	0.942953	26	-0.812414	0.999413
WT SH Female - HD SH Female	8	0.89749	0.936627	26	0.958215	0.997442
WT SH Female - WT EE Female	8	1.0617	0.992978	26	1.0692	0.993606
WT SH Female - HD EE Female	8	0.669075	1.10025	26	0.608114	0.999964
WT SH Female - WT EX Female	8	0.837191	0.993292	26	0.842844	0.999178
WT SH Female - HD EX Female	8	0.580814	1.10022	26	0.527908	0.999991
WT SH Female - WT SH Male	8	-7.15556	0.935887	26	-7.64576	2.34652e-06
WT SH Female - HD SH Male	8	-6.55023	1.14627	26	-5.71438	0.00026955
WT SH Female - WT EE Male	8	-4.80078	1.09867	26	-4.36961	0.00783838
WT SH Female - HD EE Male	8	-5.48555	0.996196	26	-5.5065	0.00045565
WT SH Female - WT EX Male	8	-4.49433	1.10028	26	-4.08471	0.0155923
WT SH Female - HD EX Male	8	-5.04287	0.997624	26	-5.05487	0.00142497
HD SH Female - WT EE Female	8	0.164205	1.10025	26	0.149244	1
HD SH Female - HD EE Female	8	-0.228415	0.995064	26	-0.229548	1
HD SH Female - WT EX Female	8	-0.0602994	1.10022	26	-0.0548068	1
HD SH Female - HD EX Female	8	-0.316676	0.995381	26	-0.318145	1
HD SH Female - WT SH Male	8	-8.05305	1.1482	26	-7.01361	1.06783e-05
HD SH Female - HD SH Male	8	-7.44772	0.936627	26	-7.95164	1.14579e-06
HD SH Female - WT EE Male	8	-5.69827	0.99738	26	-5.71324	0.000270326
HD SH Female - HD EE Male	8	-6.38304	1.10025	26	-5.80147	0.000216398
HD SH Female - WT EX Male	8	-5.39182	0.998806	26	-5.39827	0.000598984
HD SH Female - HD EX Male	8	-5.94035	1.10185	26	-5.39123	0.000609731
WT EE Female - HD EE Female	8	-0.39262	0.936627	26	-0.419185	0.999999
WT EE Female - WT EX Female	8	-0.224505	0.993292	26	-0.226021	1
WT EE Female - HD EX Female	8	-0.480881	1.10022	26	-0.437078	0.999999
WT EE Female - WT SH Male	8	-8.21725	1.09867	26	-7.47925	3.48247e-06
WT EE Female - HD SH Male	8	-7.61192	0.996196	26	-7.64099	2.3731e-06
WT EE Female - WT EE Male	8	-5.86247	0.935887	26	-6.26409	6.77738e-05
WT EE Female - HD EE Male	8	-6.54725	1.14627	26	-5.71178	0.000271321
WT EE Female - WT EX Male	8	-5.55603	1.10028	26	-5.04964	0.00144389
WT EE Female - HD EX Male	8	-6.10456	0.997624	26	-6.1191	9.7393e-05
HD EE Female - WT EX Female	8	0.168115	1.10022	26	0.152802	1
HD EE Female - HD EX Female	8	-0.0882612	0.995381	26	-0.0886707	1
HD EE Female - WT SH Male	8	-7.82463	0.99738	26	-7.84519	1.46858e-06
HD EE Female - HD SH Male	8	-7.2193	1.10025	26	-6.56153	3.23636e-05
HD EE Female - WT EE Male	8	-5.46985	1.1482	26	-4.76383	0.00295726
HD EE Female - HD EE Male	8	-6.15463	0.936627	26	-6.57106	3.16098e-05
HD EE Female - WT EX Male	8	-5.16341	0.998806	26	-5.16958	0.00106718
HD EE Female - HD EX Male	8	-5.71194	1.10185	26	-5.18393	0.00102924
WT EX Female - HD EX Female	8	-0.256377	0.936997	26	-0.273615	1
WT EX Female - WT SH Male	8	-7.99275	1.09858	26	-7.27553	5.6693e-06
WT EX Female - HD SH Male	8	-7.38742	0.996439	26	-7.41382	4.07046e-06
WT EX Female - WT EE Male	8	-5.63797	1.09858	26	-5.13205	0.00117313
WT EX Female - HD EE Male	8	-6.32274	0.996439	26	-6.34534	5.5345e-05
WT EX Female - WT EX Male	8	-5.33152	0.936997	26	-5.69001	0.000286642
WT EX Female - HD EX Male	8	-5.88006	1.14808	26	-5.12164	0.00120433
HD EX Female - WT SH Male	8	-7.73637	0.997624	26	-7.7548	1.81507e-06
HD EX Female - HD SH Male	8	-7.13104	1.10015	26	-6.48186	3.94225e-05
HD EX Female - WT EE Male	8	-5.38159	0.997624	26	-5.39441	0.00060486
HD EX Female - HD EE Male	8	-6.06637	1.10015	26	-5.51411	0.000446971
HD EX Female - WT EX Male	8	-5.07515	1.15001	26	-4.41312	0.00704684
HD EX Female - HD EX Male	8	-5.62368	0.937734	26	-5.9971	0.000132267
WT SH Male - HD SH Male	8	0.605334	0.935887	26	0.646802	0.999933
WT SH Male - WT EE Male	8	2.35478	0.992978	26	2.37143	0.456687
WT SH Male - HD EE Male	8	1.67001	1.09867	26	1.52002	0.921435
WT SH Male - WT EX Male	8	2.66123	0.994339	26	2.67638	0.291116
WT SH Male - HD EX Male	8	2.11269	1.10022	26	1.92025	0.737366
HD SH Male - WT EE Male	8	1.74945	1.09867	26	1.59233	0.896849
HD SH Male - HD EE Male	8	1.06467	0.992978	26	1.0722	0.99346
HD SH Male - WT EX Male	8	2.05589	1.10022	26	1.86862	0.766898
HD SH Male - HD EX Male	8	1.50736	0.994339	26	1.51594	0.922698
WT EE Male - HD EE Male	8	-0.684776	0.935887	26	-0.731687	0.999779
WT EE Male - WT EX Male	8	0.306446	0.994339	26	0.30819	1
WT EE Male - HD EX Male	8	-0.242087	1.10022	26	-0.220036	1
HD EE Male - WT EX Male	8	0.991222	1.10022	26	0.900932	0.998506
HD EE Male - HD EX Male	8	0.442689	0.994339	26	0.445209	0.999998
WT EX Male - HD EX Male	8	-0.548533	0.937734	26	-0.584956	0.999975
WT SH Female - HD SH Female	9	1.11503	0.934878	26	1.1927	0.984949
WT SH Female - WT EE Female	9	1.31804	0.99054	26	1.33063	0.966795
WT SH Female - HD EE Female	9	1.14296	1.09656	26	1.04231	0.994807
WT SH Female - WT EX Female	9	1.28045	0.990801	26	1.29234	0.972927
WT SH Female - HD EX Female	9	1.24161	1.09648	26	1.13236	0.9899
WT SH Female - WT SH Male	9	-7.26668	0.934137	26	-7.77903	1.71469e-06
WT SH Female - HD SH Male	9	-6.44381	1.14348	26	-5.63528	0.000329111
WT SH Female - WT EE Male	9	-4.65555	1.09498	26	-4.25173	0.0104406
WT SH Female - HD EE Male	9	-5.12279	0.99054	26	-5.17172	0.00106145
WT SH Female - WT EX Male	9	-4.16219	1.09648	26	-3.79596	0.0306457
WT SH Female - HD EX Male	9	-4.49319	0.99185	26	-4.53011	0.0052846
HD SH Female - WT EE Female	9	0.203015	1.09656	26	0.185138	1
HD SH Female - HD EE Female	9	0.0279302	0.992632	26	0.0281375	1
HD SH Female - WT EX Female	9	0.165428	1.09648	26	0.150872	1
HD SH Female - HD EX Female	9	0.126587	0.992895	26	0.127493	1
HD SH Female - WT SH Male	9	-8.3817	1.14529	26	-7.31842	5.11449e-06
HD SH Female - HD SH Male	9	-7.55884	0.934878	26	-8.08537	8.40479e-07
HD SH Female - WT EE Male	9	-5.77058	0.991588	26	-5.81953	0.000206766
HD SH Female - HD EE Male	9	-6.23782	1.09656	26	-5.68855	0.000287702
HD SH Female - WT EX Male	9	-5.27721	0.992895	26	-5.31498	0.000739291
HD SH Female - HD EX Male	9	-5.60821	1.09806	26	-5.1074	0.00124835
WT EE Female - HD EE Female	9	-0.175084	0.934878	26	-0.18728	1
WT EE Female - WT EX Female	9	-0.0375869	0.990801	26	-0.0379359	1
WT EE Female - HD EX Female	9	-0.0764278	1.09648	26	-0.069703	1
WT EE Female - WT SH Male	9	-8.58472	1.09498	26	-7.84008	1.48622e-06
WT EE Female - HD SH Male	9	-7.76185	0.99054	26	-7.83597	1.50057e-06
WT EE Female - WT EE Male	9	-5.97359	0.934137	26	-6.39477	4.89395e-05
WT EE Female - HD EE Male	9	-6.44083	1.14348	26	-5.63268	0.000331282
WT EE Female - WT EX Male	9	-5.48023	1.09648	26	-4.99803	0.00164412
WT EE Female - HD EX Male	9	-5.81123	0.99185	26	-5.85898	0.00018721
HD EE Female - WT EX Female	9	0.137497	1.09648	26	0.125399	1
HD EE Female - HD EX Female	9	0.0986566	0.992895	26	0.0993625	1
HD EE Female - WT SH Male	9	-8.40963	0.991588	26	-8.48098	3.40396e-07
HD EE Female - HD SH Male	9	-7.58677	1.09656	26	-6.91872	1.34548e-05
HD EE Female - WT EE Male	9	-5.79851	1.14529	26	-5.06292	0.00139637
HD EE Female - HD EE Male	9	-6.26575	0.934878	26	-6.70221	2.28731e-05
HD EE Female - WT EX Male	9	-5.30515	0.992895	26	-5.34311	0.000688574
HD EE Female - HD EX Male	9	-5.63614	1.09806	26	-5.13284	0.00117081
WT EX Female - HD EX Female	9	-0.0388409	0.935249	26	-0.04153	1
WT EX Female - WT SH Male	9	-8.54713	1.0949	26	-7.80632	1.60845e-06
WT EX Female - HD SH Male	9	-7.72426	0.990801	26	-7.79598	1.6479e-06
WT EX Female - WT EE Male	9	-5.93601	1.0949	26	-5.42151	0.000564821
WT EX Female - HD EE Male	9	-6.40325	0.990801	26	-6.4627	4.13416e-05
WT EX Female - WT EX Male	9	-5.44264	0.935249	26	-5.81946	0.000206805
WT EX Female - HD EX Male	9	-5.77364	1.14529	26	-5.04121	0.00147484
HD EX Female - WT SH Male	9	-8.50829	0.99185	26	-8.5782	2.73405e-07
HD EX Female - HD SH Male	9	-7.68542	1.09648	26	-7.00919	1.07936e-05
HD EX Female - WT EE Male	9	-5.89716	0.99185	26	-5.94562	0.000150535
HD EX Female - HD EE Male	9	-6.36441	1.09648	26	-5.80441	0.000214801
HD EX Female - WT EX Male	9	-5.4038	1.1471	26	-4.71083	0.00337526
HD EX Female - HD EX Male	9	-5.7348	0.935987	26	-6.127	9.54827e-05
WT SH Male - HD SH Male	9	0.822869	0.934137	26	0.880888	0.998776
WT SH Male - WT EE Male	9	2.61113	0.99054	26	2.63606	0.310576
WT SH Male - HD EE Male	9	2.14389	1.09498	26	1.95793	0.715068
WT SH Male - WT EX Male	9	3.10449	0.99185	26	3.13	0.128234
WT SH Male - HD EX Male	9	2.77349	1.09648	26	2.52946	0.365834
HD SH Male - WT EE Male	9	1.78826	1.09498	26	1.63314	0.881142
HD SH Male - HD EE Male	9	1.32102	0.99054	26	1.33363	0.966275
HD SH Male - WT EX Male	9	2.28162	1.09648	26	2.08086	0.639168
HD SH Male - HD EX Male	9	1.95062	0.99185	26	1.96665	0.709826
WT EE Male - HD EE Male	9	-0.467241	0.934137	26	-0.500184	0.999995
WT EE Male - WT EX Male	9	0.493363	0.99185	26	0.497417	0.999995
WT EE Male - HD EX Male	9	0.162366	1.09648	26	0.14808	1
HD EE Male - WT EX Male	9	0.960604	1.09648	26	0.876081	0.998835
HD EE Male - HD EX Male	9	0.629607	0.99185	26	0.63478	0.999944
WT EX Male - HD EX Male	9	-0.330997	0.935987	26	-0.353634	1
WT SH Female - HD SH Female	10	1.33256	0.936627	26	1.42272	0.948041
WT SH Female - WT EE Female	10	1.57439	0.992978	26	1.58552	0.899341
WT SH Female - HD EE Female	10	1.61684	1.10025	26	1.46952	0.936154
WT SH Female - WT EX Female	10	1.72372	0.993292	26	1.73536	0.836213
WT SH Female - HD EX Female	10	1.90241	1.10022	26	1.72912	0.839173
WT SH Female - WT SH Male	10	-7.3778	0.935887	26	-7.88322	1.34375e-06
WT SH Female - HD SH Male	10	-6.33739	1.14627	26	-5.5287	0.000430792
WT SH Female - WT EE Male	10	-4.51033	1.09867	26	-4.10525	0.0148472
WT SH Female - HD EE Male	10	-4.76003	0.996196	26	-4.77821	0.00285297
WT SH Female - WT EX Male	10	-3.83005	1.10028	26	-3.48097	0.0619321
WT SH Female - HD EX Male	10	-3.94351	0.997624	26	-3.9529	0.0212918
HD SH Female - WT EE Female	10	0.241824	1.10025	26	0.21979	1
HD SH Female - HD EE Female	10	0.284275	0.995064	26	0.285685	1
HD SH Female - WT EX Female	10	0.391155	1.10022	26	0.355525	1
HD SH Female - HD EX Female	10	0.569849	0.995381	26	0.572494	0.99998
HD SH Female - WT SH Male	10	-8.71036	1.1482	26	-7.58607	2.70224e-06
HD SH Female - HD SH Male	10	-7.66995	0.936627	26	-8.18891	6.62179e-07
HD SH Female - WT EE Male	10	-5.84289	0.99738	26	-5.85824	0.000187558
HD SH Female - HD EE Male	10	-6.09259	1.10025	26	-5.53748	0.000421344
HD SH Female - WT EX Male	10	-5.16261	0.998806	26	-5.16878	0.00106934
HD SH Female - HD EX Male	10	-5.27607	1.10185	26	-4.78835	0.00278157
WT EE Female - HD EE Female	10	0.0424514	0.936627	26	0.0453237	1
WT EE Female - WT EX Female	10	0.149331	0.993292	26	0.150339	1
WT EE Female - HD EX Female	10	0.328026	1.10022	26	0.298146	1
WT EE Female - WT SH Male	10	-8.95218	1.09867	26	-8.14818	7.27188e-07
WT EE Female - HD SH Male	10	-7.91178	0.996196	26	-7.94199	1.17179e-06
WT EE Female - WT EE Male	10	-6.08471	0.935887	26	-6.50155	3.75444e-05
WT EE Female - HD EE Male	10	-6.33442	1.14627	26	-5.52611	0.000433627
WT EE Female - WT EX Male	10	-5.40443	1.10028	26	-4.91186	0.00204152
WT EE Female - HD EX Male	10	-5.51789	0.997624	26	-5.53103	0.000428264
HD EE Female - WT EX Female	10	0.106879	1.10022	26	0.0971439	1
HD EE Female - HD EX Female	10	0.285574	0.995381	26	0.286899	1
HD EE Female - WT SH Male	10	-8.99464	0.99738	26	-9.01826	1.029e-07
HD EE Female - HD SH Male	10	-7.95423	1.10025	26	-7.2295	6.33325e-06
HD EE Female - WT EE Male	10	-6.12716	1.1482	26	-5.3363	0.000700513
HD EE Female - HD EE Male	10	-6.37687	0.936627	26	-6.80833	1.76248e-05
HD EE Female - WT EX Male	10	-5.44688	0.998806	26	-5.4534	0.00052109
HD EE Female - HD EX Male	10	-5.56034	1.10185	26	-5.04635	0.00145589
WT EX Female - HD EX Female	10	0.178695	0.936997	26	0.19071	1
WT EX Female - WT SH Male	10	-9.10151	1.09858	26	-8.2848	5.31609e-07
WT EX Female - HD SH Male	10	-8.06111	0.996439	26	-8.08992	8.31688e-07
WT EX Female - WT EE Male	10	-6.23404	1.09858	26	-5.67464	0.000297984
WT EX Female - HD EE Male	10	-6.48375	0.996439	26	-6.50692	3.70478e-05
WT EX Female - WT EX Male	10	-5.55376	0.936997	26	-5.9272	0.000157674
WT EX Female - HD EX Male	10	-5.66722	1.14808	26	-4.93626	0.0019202
HD EX Female - WT SH Male	10	-9.28021	0.997624	26	-9.30231	5.54712e-08
HD EX Female - HD SH Male	10	-8.2398	1.10015	26	-7.48969	3.39704e-06
HD EX Female - WT EE Male	10	-6.41274	0.997624	26	-6.42801	4.50597e-05
HD EX Female - HD EE Male	10	-6.66244	1.10015	26	-6.05592	0.000114107
HD EX Female - WT EX Male	10	-5.73246	1.15001	26	-4.98469	0.00170021
HD EX Female - HD EX Male	10	-5.84592	0.937734	26	-6.23409	7.30444e-05
WT SH Male - HD SH Male	10	1.04041	0.935887	26	1.11168	0.991264
WT SH Male - WT EE Male	10	2.86747	0.992978	26	2.88775	0.202635
WT SH Male - HD EE Male	10	2.61777	1.09867	26	2.38266	0.449935
WT SH Male - WT EX Male	10	3.54775	0.994339	26	3.56795	0.0512078
WT SH Male - HD EX Male	10	3.43429	1.10022	26	3.12146	0.130407
HD SH Male - WT EE Male	10	1.82707	1.09867	26	1.66297	0.86884
HD SH Male - HD EE Male	10	1.57736	0.992978	26	1.58852	0.898249
HD SH Male - WT EX Male	10	2.50735	1.10022	26	2.27895	0.513603
HD SH Male - HD EX Male	10	2.39389	0.994339	26	2.40751	0.435132
WT EE Male - HD EE Male	10	-0.249705	0.935887	26	-0.266811	1
WT EE Male - WT EX Male	10	0.680281	0.994339	26	0.684154	0.999884
WT EE Male - HD EX Male	10	0.56682	1.10022	26	0.515188	0.999993
HD EE Male - WT EX Male	10	0.929986	1.10022	26	0.845274	0.999156
HD EE Male - HD EX Male	10	0.816525	0.994339	26	0.821173	0.999352
WT EX Male - HD EX Male	10	-0.113461	0.937734	26	-0.120995	1
WT SH Female - HD SH Female	11	1.5501	0.941853	26	1.6458	0.876008
WT SH Female - WT EE Female	11	1.83073	1.00025	26	1.83027	0.787951
WT SH Female - HD EE Female	11	2.09072	1.11124	26	1.88142	0.759698
WT SH Female - WT EX Female	11	2.16698	1.00073	26	2.1654	0.585491
WT SH Female - HD EX Female	11	2.56321	1.11136	26	2.30637	0.49652
WT SH Female - WT SH Male	11	-7.48892	0.941116	26	-7.95748	1.13032e-06
WT SH Female - HD SH Male	11	-6.23098	1.15462	26	-5.39657	0.000601565
WT SH Female - WT EE Male	11	-4.3651	1.10969	26	-3.93364	0.0222743
WT SH Female - HD EE Male	11	-4.39727	1.01297	26	-4.34095	0.00840621
WT SH Female - WT EX Male	11	-3.4979	1.11162	26	-3.14668	0.124074
WT SH Female - HD EX Male	11	-3.39383	1.01475	26	-3.3445	0.0828504
HD SH Female - WT EE Female	11	0.280633	1.11124	26	0.25254	1
HD SH Female - HD EE Female	11	0.54062	1.00232	26	0.539366	0.999989
HD SH Female - WT EX Female	11	0.616881	1.11136	26	0.555069	0.999985
HD SH Female - HD EX Female	11	1.01311	1.0028	26	1.01028	0.995993
HD SH Female - WT SH Male	11	-9.03902	1.15691	26	-7.81309	1.58312e-06
HD SH Female - HD SH Male	11	-7.78107	0.941853	26	-8.26146	5.60747e-07
HD SH Female - WT EE Male	11	-5.9152	1.01456	26	-5.83032	0.000201223
HD SH Female - HD EE Male	11	-5.94737	1.11124	26	-5.35199	0.000673284
HD SH Female - WT EX Male	11	-5.048	1.01633	26	-4.96689	0.00177802
HD SH Female - HD EX Male	11	-4.94393	1.11317	26	-4.44129	0.00657639
WT EE Female - HD EE Female	11	0.259987	0.941853	26	0.276038	1
WT EE Female - WT EX Female	11	0.336249	1.00073	26	0.336004	1
WT EE Female - HD EX Female	11	0.732479	1.11136	26	0.659082	0.99992
WT EE Female - WT SH Male	11	-9.31965	1.10969	26	-8.39846	4.10365e-07
WT EE Female - HD SH Male	11	-8.06171	1.01297	26	-7.95846	1.12776e-06
WT EE Female - WT EE Male	11	-6.19583	0.941116	26	-6.58349	3.06531e-05
WT EE Female - HD EE Male	11	-6.228	1.15462	26	-5.39399	0.000605497
WT EE Female - WT EX Male	11	-5.32863	1.11162	26	-4.79358	0.00274543
WT EE Female - HD EX Male	11	-5.22456	1.01475	26	-5.14862	0.00112513
HD EE Female - WT EX Female	11	0.0762614	1.11136	26	0.0686198	1
HD EE Female - HD EX Female	11	0.472492	1.0028	26	0.471172	0.999997
HD EE Female - WT SH Male	11	-9.57964	1.01456	26	-9.44217	4.10711e-08
HD EE Female - HD SH Male	11	-8.32169	1.11124	26	-7.48863	3.40556e-06
HD EE Female - WT EE Male	11	-6.45582	1.15691	26	-5.58024	0.000378194
HD EE Female - HD EE Male	11	-6.48799	0.941853	26	-6.88854	1.44837e-05
HD EE Female - WT EX Male	11	-5.58862	1.01633	26	-5.49882	0.00046458
HD EE Female - HD EX Male	11	-5.48455	1.11317	26	-4.92694	0.00196566
WT EX Female - HD EX Female	11	0.396231	0.94222	26	0.420529	0.999999
WT EX Female - WT SH Male	11	-9.6559	1.10955	26	-8.70255	2.06927e-07
WT EX Female - HD SH Male	11	-8.39796	1.01316	26	-8.28885	5.26709e-07
WT EX Female - WT EE Male	11	-6.53208	1.10955	26	-5.88716	0.000174388
WT EX Female - HD EE Male	11	-6.56425	1.01316	26	-6.47897	3.97059e-05
WT EX Female - WT EX Male	11	-5.66488	0.94222	26	-6.01227	0.000127321
WT EX Female - HD EX Male	11	-5.56081	1.15641	26	-4.80866	0.00264384
HD EX Female - WT SH Male	11	-10.0521	1.01475	26	-9.90602	1.54222e-08
HD EX Female - HD SH Male	11	-8.79419	1.11111	26	-7.9148	1.24835e-06
HD EX Female - WT EE Male	11	-6.92831	1.01475	26	-6.82761	1.68119e-05
HD EX Female - HD EE Male	11	-6.96048	1.11111	26	-6.26446	6.77101e-05
HD EX Female - WT EX Male	11	-6.06111	1.1587	26	-5.23095	0.000914063
HD EX Female - HD EX Male	11	-5.95704	0.942953	26	-6.31743	5.93312e-05
WT SH Male - HD SH Male	11	1.25794	0.941116	26	1.33665	0.965746
WT SH Male - WT EE Male	11	3.12382	1.00025	26	3.12303	0.130007
WT SH Male - HD EE Male	11	3.09165	1.10969	26	2.78606	0.242351
WT SH Male - WT EX Male	11	3.99102	1.00177	26	3.98397	0.0197927
WT SH Male - HD EX Male	11	4.09509	1.11136	26	3.68475	0.039466
HD SH Male - WT EE Male	11	1.86588	1.10969	26	1.68145	0.860882
HD SH Male - HD EE Male	11	1.83371	1.00025	26	1.83324	0.786348
HD SH Male - WT EX Male	11	2.73307	1.11136	26	2.45921	0.405034
HD SH Male - HD EX Male	11	2.83715	1.00177	26	2.83214	0.223701
WT EE Male - HD EE Male	11	-0.0321691	0.941116	26	-0.0341818	1
WT EE Male - WT EX Male	11	0.867199	1.00177	26	0.865668	0.998953
WT EE Male - HD EX Male	11	0.971273	1.11136	26	0.873949	0.99886
HD EE Male - WT EX Male	11	0.899368	1.11136	26	0.809248	0.999433
HD EE Male - HD EX Male	11	1.00344	1.00177	26	1.00167	0.99627
WT EX Male - HD EX Male	11	0.104074	0.942953	26	0.110371	1
WT SH Female - HD SH Female	12	1.76763	0.950498	26	1.85969	0.771873
WT SH Female - WT EE Female	12	2.08708	1.01226	26	2.06179	0.651172
WT SH Female - HD EE Female	12	2.5646	1.12933	26	2.2709	0.518653
WT SH Female - WT EX Female	12	2.61024	1.013	26	2.57674	0.340664
WT SH Female - HD EX Female	12	3.22401	1.12969	26	2.85388	0.215278
WT SH Female - WT SH Male	12	-7.60004	0.949769	26	-8.00199	1.01935e-06
WT SH Female - HD SH Male	12	-6.12456	1.1684	26	-5.24184	0.000889266
WT SH Female - WT EE Male	12	-4.21988	1.1278	26	-3.74169	0.0346918
WT SH Female - HD EE Male	12	-4.03451	1.04033	26	-3.87809	0.0253531
WT SH Female - WT EX Male	12	-3.16576	1.13026	26	-2.80092	0.236217
WT SH Female - HD EX Male	12	-2.84415	1.04267	26	-2.72777	0.267501
HD SH Female - WT EE Female	12	0.319442	1.12933	26	0.282859	1
HD SH Female - HD EE Female	12	0.796965	1.01431	26	0.785722	0.999569
HD SH Female - WT EX Female	12	0.842608	1.12969	26	0.745876	0.999735
HD SH Female - HD EX Female	12	1.45637	1.01505	26	1.43478	0.945136
HD SH Female - WT SH Male	12	-9.36767	1.17127	26	-7.9979	1.02906e-06
HD SH Female - HD SH Male	12	-7.89219	0.950498	26	-8.30322	5.09715e-07
HD SH Female - WT EE Male	12	-5.98751	1.04256	26	-5.74308	0.000250719
HD SH Female - HD EE Male	12	-5.80214	1.12933	26	-5.13767	0.00115662
HD SH Female - WT EX Male	12	-4.93339	1.04489	26	-4.72146	0.00328698
HD SH Female - HD EX Male	12	-4.61178	1.13179	26	-4.07478	0.0159652
WT EE Female - HD EE Female	12	0.477523	0.950498	26	0.502392	0.999995
WT EE Female - WT EX Female	12	0.523166	1.013	26	0.516451	0.999993
WT EE Female - HD EX Female	12	1.13693	1.12969	26	1.00641	0.996119
WT EE Female - WT SH Male	12	-9.68711	1.1278	26	-8.58939	2.66616e-07
WT EE Female - HD SH Male	12	-8.21164	1.04033	26	-7.89327	1.31262e-06
WT EE Female - WT EE Male	12	-6.30695	0.949769	26	-6.64051	2.66279e-05
WT EE Female - HD EE Male	12	-6.12159	1.1684	26	-5.2393	0.000895003
WT EE Female - WT EX Male	12	-5.25284	1.13026	26	-4.64747	0.00395155
WT EE Female - HD EX Male	12	-4.93123	1.04267	26	-4.72944	0.00322229
HD EE Female - WT EX Female	12	0.0456433	1.12969	26	0.0404034	1
HD EE Female - HD EX Female	12	0.65941	1.01505	26	0.649632	0.99993
HD EE Female - WT SH Male	12	-10.1646	1.04256	26	-9.74969	2.13912e-08
HD EE Female - HD SH Male	12	-8.68916	1.12933	26	-7.69406	2.09382e-06
HD EE Female - WT EE Male	12	-6.78447	1.17127	26	-5.79243	0.000221385
HD EE Female - HD EE Male	12	-6.59911	0.950498	26	-6.94279	1.26875e-05
HD EE Female - WT EX Male	12	-5.73036	1.04489	26	-5.48419	0.000482075
HD EE Female - HD EX Male	12	-5.40875	1.13179	26	-4.77894	0.00284775
WT EX Female - HD EX Female	12	0.613766	0.950863	26	0.645484	0.999934
WT EX Female - WT SH Male	12	-10.2103	1.12759	26	-9.05495	9.4953e-08
WT EX Female - HD SH Male	12	-8.7348	1.04044	26	-8.39531	4.13311e-07
WT EX Female - WT EE Male	12	-6.83012	1.12759	26	-6.05727	0.000113723
WT EX Female - HD EE Male	12	-6.64475	1.04044	26	-6.38649	4.9958e-05
WT EX Female - WT EX Male	12	-5.776	0.950863	26	-6.07448	0.000108916
WT EX Female - HD EX Male	12	-5.45439	1.17017	26	-4.66119	0.00381912
HD EX Female - WT SH Male	12	-10.824	1.04267	26	-10.3811	5.81122e-09
HD EX Female - HD SH Male	12	-9.34857	1.12912	26	-8.27949	5.38101e-07
HD EX Female - WT EE Male	12	-7.44388	1.04267	26	-7.13928	7.87369e-06
HD EX Female - HD EE Male	12	-7.25852	1.12912	26	-6.42845	4.50102e-05
HD EX Female - WT EX Male	12	-6.38977	1.17304	26	-5.44719	0.000529332
HD EX Female - HD EX Male	12	-6.06816	0.951589	26	-6.37687	5.11683e-05
WT SH Male - HD SH Male	12	1.47548	0.949769	26	1.55351	0.910564
WT SH Male - WT EE Male	12	3.38016	1.01226	26	3.33921	0.0837737
WT SH Male - HD EE Male	12	3.56553	1.1278	26	3.16149	0.120476
WT SH Male - WT EX Male	12	4.43428	1.01403	26	4.37293	0.00777511
WT SH Male - HD EX Male	12	4.75589	1.12969	26	4.2099	0.0115506
HD SH Male - WT EE Male	12	1.90468	1.1278	26	1.68885	0.85762
HD SH Male - HD EE Male	12	2.09005	1.01226	26	2.06473	0.649326
HD SH Male - WT EX Male	12	2.9588	1.12969	26	2.61912	0.318992
HD SH Male - HD EX Male	12	3.28041	1.01403	26	3.23503	0.103891
WT EE Male - HD EE Male	12	0.185367	0.949769	26	0.19517	1
WT EE Male - WT EX Male	12	1.05412	1.01403	26	1.03953	0.99492
WT EE Male - HD EX Male	12	1.37573	1.12969	26	1.21779	0.98241
HD EE Male - WT EX Male	12	0.86875	1.12969	26	0.769015	0.999647
HD EE Male - HD EX Male	12	1.19036	1.01403	26	1.17389	0.986659
WT EX Male - HD EX Male	12	0.32161	0.951589	26	0.337972	1
