# Supplementary material for: Gene-environment-gut interactions in Huntington's disease mice are associated with environmental modulation of the gut microbiome
Source: iScience. 2021 Dec 24;25(1):103687. doi: 10.1016/j.isci.2021.103687 (PMC8760441; doi:10.1016/j.isci.2021.103687)
Supplement: Table S2. Post-hoc results for sex, genotype, and housing in variable water intake across different weeks, related to Figure 1B [file mmc3.xlsx]

## Sheet: Table S2
Table S2: Post-hoc results for sex, genotype and housing in variable water intake across different weeks, Related to Figure 1B.
contrast	Week	estimate	SE	df	t.ratio	p.value
WT SH Female - HD SH Female	6	-0.562529	0.151094	26	-3.72305	0.0361919
WT SH Female - WT EE Female	6	0.188238	0.16562	26	1.13656	0.989604
WT SH Female - HD EE Female	6	-0.27394	0.191394	26	-1.43129	0.945989
WT SH Female - WT EX Female	6	0.0477296	0.16562	26	0.288187	1
WT SH Female - HD EX Female	6	-0.329116	0.191394	26	-1.71957	0.843655
WT SH Female - WT SH Male	6	0.109228	0.151094	26	0.722915	0.999803
WT SH Female - HD SH Male	6	-0.140661	0.191242	26	-0.735515	0.999768
WT SH Female - WT EE Male	6	0.000340433	0.191394	26	0.0017787	1
WT SH Female - HD EE Male	6	-0.149198	0.191699	26	-0.778292	0.999605
WT SH Female - WT EX Male	6	-0.122911	0.191394	26	-0.642188	0.999938
WT SH Female - HD EX Male	6	-0.187117	0.191699	26	-0.976095	0.997004
HD SH Female - WT EE Female	6	0.750767	0.191394	26	3.92262	0.0228555
HD SH Female - HD EE Female	6	0.288589	0.16562	26	1.74247	0.832801
HD SH Female - WT EX Female	6	0.610259	0.191394	26	3.18849	0.114143
HD SH Female - HD EX Female	6	0.233413	0.16562	26	1.40933	0.951142
HD SH Female - WT SH Male	6	0.671757	0.191242	26	3.5126	0.0578168
HD SH Female - HD SH Male	6	0.421868	0.151094	26	2.7921	0.239844
HD SH Female - WT EE Male	6	0.56287	0.191699	26	2.93622	0.185536
HD SH Female - HD EE Male	6	0.413331	0.191394	26	2.15958	0.589197
HD SH Female - WT EX Male	6	0.439618	0.191699	26	2.29327	0.504662
HD SH Female - HD EX Male	6	0.375413	0.191394	26	1.96146	0.712947
WT EE Female - HD EE Female	6	-0.462178	0.151094	26	-3.05889	0.14729
WT EE Female - WT EX Female	6	-0.140508	0.16562	26	-0.848376	0.999128
WT EE Female - HD EX Female	6	-0.517354	0.191394	26	-2.70308	0.278679
WT EE Female - WT SH Male	6	-0.0790102	0.191394	26	-0.412814	0.999999
WT EE Female - HD SH Male	6	-0.328899	0.191699	26	-1.71571	0.845448
WT EE Female - WT EE Male	6	-0.187898	0.151094	26	-1.24358	0.979472
WT EE Female - HD EE Male	6	-0.337436	0.191242	26	-1.76444	0.822046
WT EE Female - WT EX Male	6	-0.311149	0.191394	26	-1.6257	0.884106
WT EE Female - HD EX Male	6	-0.375354	0.191699	26	-1.95804	0.714999
HD EE Female - WT EX Female	6	0.32167	0.191394	26	1.68067	0.861224
HD EE Female - HD EX Female	6	-0.0551755	0.16562	26	-0.333144	1
HD EE Female - WT SH Male	6	0.383168	0.191699	26	1.9988	0.690286
HD EE Female - HD SH Male	6	0.133279	0.191394	26	0.696358	0.999863
HD EE Female - WT EE Male	6	0.274281	0.191242	26	1.43421	0.945277
HD EE Female - HD EE Male	6	0.124743	0.151094	26	0.825598	0.999319
HD EE Female - WT EX Male	6	0.151029	0.191699	26	0.787846	0.999558
HD EE Female - HD EX Male	6	0.0868238	0.191394	26	0.453638	0.999998
WT EX Female - HD EX Female	6	-0.376846	0.151094	26	-2.49412	0.385294
WT EX Female - WT SH Male	6	0.0614981	0.191394	26	0.321316	1
WT EX Female - HD SH Male	6	-0.188391	0.191699	26	-0.982744	0.996825
WT EX Female - WT EE Male	6	-0.0473892	0.191394	26	-0.2476	1
WT EX Female - HD EE Male	6	-0.196927	0.191699	26	-1.02727	0.995395
WT EX Female - WT EX Male	6	-0.170641	0.151094	26	-1.12937	0.990107
WT EX Female - HD EX Male	6	-0.234846	0.191242	26	-1.22801	0.981288
HD EX Female - WT SH Male	6	0.438344	0.191699	26	2.28662	0.508809
HD EX Female - HD SH Male	6	0.188454	0.191394	26	0.98464	0.996773
HD EX Female - WT EE Male	6	0.329456	0.191699	26	1.71861	0.8441
HD EX Female - HD EE Male	6	0.179918	0.191394	26	0.940038	0.997832
HD EX Female - WT EX Male	6	0.206205	0.191242	26	1.07824	0.993156
HD EX Female - HD EX Male	6	0.141999	0.151094	26	0.939811	0.997837
WT SH Male - HD SH Male	6	-0.249889	0.151094	26	-1.65387	0.872667
WT SH Male - WT EE Male	6	-0.108887	0.16562	26	-0.657451	0.999921
WT SH Male - HD EE Male	6	-0.258426	0.191394	26	-1.35023	0.963293
WT SH Male - WT EX Male	6	-0.232139	0.16562	26	-1.40163	0.952864
WT SH Male - HD EX Male	6	-0.296344	0.191394	26	-1.54834	0.9123
HD SH Male - WT EE Male	6	0.141002	0.191394	26	0.736708	0.999765
HD SH Male - HD EE Male	6	-0.00853646	0.16562	26	-0.0515423	1
HD SH Male - WT EX Male	6	0.0177503	0.191394	26	0.0927419	1
HD SH Male - HD EX Male	6	-0.0464552	0.16562	26	-0.280492	1
WT EE Male - HD EE Male	6	-0.149538	0.151094	26	-0.989707	0.99663
WT EE Male - WT EX Male	6	-0.123252	0.16562	26	-0.744181	0.999741
WT EE Male - HD EX Male	6	-0.187457	0.191394	26	-0.979428	0.996915
HD EE Male - WT EX Male	6	0.0262867	0.191394	26	0.137343	1
HD EE Male - HD EX Male	6	-0.0379187	0.16562	26	-0.22895	1
WT EX Male - HD EX Male	6	-0.0642054	0.151094	26	-0.424938	0.999999
WT SH Female - HD SH Female	7	-0.628637	0.140881	26	-4.4622	0.00624704
WT SH Female - WT EE Female	7	0.114612	0.151517	26	0.75643	0.999698
WT SH Female - HD EE Female	7	-0.413675	0.170813	26	-2.4218	0.426718
WT SH Female - WT EX Female	7	-0.0772182	0.151517	26	-0.509636	0.999994
WT SH Female - HD EX Female	7	-0.520172	0.170813	26	-3.04527	0.151193
WT SH Female - WT SH Male	7	0.192864	0.140881	26	1.36899	0.9597
WT SH Female - HD SH Male	7	-0.123134	0.174956	26	-0.703797	0.999848
WT SH Female - WT EE Male	7	0.01035	0.170813	26	0.0605928	1
WT SH Female - HD EE Male	7	-0.205296	0.162209	26	-1.26563	0.97668
WT SH Female - WT EX Male	7	-0.164223	0.170813	26	-0.96142	0.997368
WT SH Female - HD EX Male	7	-0.294537	0.162209	26	-1.81578	0.795685
HD SH Female - WT EE Female	7	0.743249	0.170813	26	4.35124	0.00819792
HD SH Female - HD EE Female	7	0.214962	0.151517	26	1.41874	0.948977
HD SH Female - WT EX Female	7	0.551419	0.170813	26	3.2282	0.105343
HD SH Female - HD EX Female	7	0.108465	0.151517	26	0.715865	0.999821
HD SH Female - WT SH Male	7	0.821501	0.174956	26	4.69547	0.0035069
HD SH Female - HD SH Male	7	0.505504	0.140881	26	3.58817	0.0489701
HD SH Female - WT EE Male	7	0.638987	0.162209	26	3.93927	0.0219824
HD SH Female - HD EE Male	7	0.423341	0.170813	26	2.47839	0.394129
HD SH Female - WT EX Male	7	0.464414	0.162209	26	2.86305	0.211797
HD SH Female - HD EX Male	7	0.334101	0.170813	26	1.95594	0.716254
WT EE Female - HD EE Female	7	-0.528287	0.140881	26	-3.74989	0.0340502
WT EE Female - WT EX Female	7	-0.19183	0.151517	26	-1.26607	0.976622
WT EE Female - HD EX Female	7	-0.634784	0.170813	26	-3.71625	0.0367546
WT EE Female - WT SH Male	7	0.0782521	0.170813	26	0.458116	0.999998
WT EE Female - HD SH Male	7	-0.237745	0.162209	26	-1.46567	0.937196
WT EE Female - WT EE Male	7	-0.104262	0.140881	26	-0.74007	0.999754
WT EE Female - HD EE Male	7	-0.319908	0.174956	26	-1.8285	0.788899
WT EE Female - WT EX Male	7	-0.278835	0.170813	26	-1.6324	0.881441
WT EE Female - HD EX Male	7	-0.409148	0.162209	26	-2.52235	0.369705
HD EE Female - WT EX Female	7	0.336457	0.170813	26	1.96974	0.707965
HD EE Female - HD EX Female	7	-0.106497	0.151517	26	-0.702874	0.99985
HD EE Female - WT SH Male	7	0.606539	0.162209	26	3.73923	0.0348861
HD EE Female - HD SH Male	7	0.290541	0.170813	26	1.70093	0.85221
HD EE Female - WT EE Male	7	0.424025	0.174956	26	2.42361	0.425659
HD EE Female - HD EE Male	7	0.208379	0.140881	26	1.47911	0.933511
HD EE Female - WT EX Male	7	0.249452	0.162209	26	1.53784	0.915762
HD EE Female - HD EX Male	7	0.119138	0.170813	26	0.697478	0.999861
WT EX Female - HD EX Female	7	-0.442954	0.140881	26	-3.14418	0.12469
WT EX Female - WT SH Male	7	0.270082	0.170813	26	1.58116	0.900919
WT EX Female - HD SH Male	7	-0.0459154	0.162209	26	-0.283062	1
WT EX Female - WT EE Male	7	0.0875683	0.170813	26	0.512656	0.999994
WT EX Female - HD EE Male	7	-0.128078	0.162209	26	-0.789586	0.999549
WT EX Female - WT EX Male	7	-0.0870048	0.140881	26	-0.617578	0.999958
WT EX Female - HD EX Male	7	-0.217318	0.174956	26	-1.24213	0.979647
HD EX Female - WT SH Male	7	0.713036	0.162209	26	4.39577	0.00735268
HD EX Female - HD SH Male	7	0.397038	0.170813	26	2.3244	0.48537
HD EX Female - WT EE Male	7	0.530522	0.162209	26	3.2706	0.0965966
HD EX Female - HD EE Male	7	0.314876	0.170813	26	1.84339	0.780838
HD EX Female - WT EX Male	7	0.355949	0.174956	26	2.0345	0.668231
HD EX Female - HD EX Male	7	0.225635	0.140881	26	1.60161	0.893394
WT SH Male - HD SH Male	7	-0.315997	0.140881	26	-2.24301	0.536205
WT SH Male - WT EE Male	7	-0.182514	0.151517	26	-1.20458	0.983784
WT SH Male - HD EE Male	7	-0.39816	0.170813	26	-2.33097	0.481329
WT SH Male - WT EX Male	7	-0.357087	0.151517	26	-2.35675	0.465576
WT SH Male - HD EX Male	7	-0.4874	0.170813	26	-2.85341	0.215458
HD SH Male - WT EE Male	7	0.133484	0.170813	26	0.781461	0.99959
HD SH Male - HD EE Male	7	-0.0821628	0.151517	26	-0.54227	0.999988
HD SH Male - WT EX Male	7	-0.0410894	0.170813	26	-0.240552	1
HD SH Male - HD EX Male	7	-0.171403	0.151517	26	-1.13125	0.989978
WT EE Male - HD EE Male	7	-0.215646	0.140881	26	-1.5307	0.918064
WT EE Male - WT EX Male	7	-0.174573	0.151517	26	-1.15217	0.988442
WT EE Male - HD EX Male	7	-0.304887	0.170813	26	-1.78491	0.811736
HD EE Male - WT EX Male	7	0.0410734	0.170813	26	0.240458	1
HD EE Male - HD EX Male	7	-0.0892402	0.151517	26	-0.58898	0.999974
WT EX Male - HD EX Male	7	-0.130314	0.140881	26	-0.924993	0.998116
WT SH Female - HD SH Female	8	-0.694746	0.135486	26	-5.12781	0.00118575
WT SH Female - WT EE Female	8	0.0409853	0.143947	26	0.284724	1
WT SH Female - HD EE Female	8	-0.55341	0.15953	26	-3.46901	0.0635552
WT SH Female - WT EX Female	8	-0.202166	0.143947	26	-1.40444	0.95224
WT SH Female - HD EX Female	8	-0.711228	0.15953	26	-4.45828	0.00630752
WT SH Female - WT SH Male	8	0.2765	0.135486	26	2.0408	0.664308
WT SH Female - HD SH Male	8	-0.105606	0.166216	26	-0.635353	0.999944
WT SH Female - WT EE Male	8	0.0203597	0.15953	26	0.127623	1
WT SH Female - HD EE Male	8	-0.261395	0.145236	26	-1.79979	0.804074
WT SH Female - WT EX Male	8	-0.205535	0.15953	26	-1.28838	0.97351
WT SH Female - HD EX Male	8	-0.401957	0.145236	26	-2.76761	0.250123
HD SH Female - WT EE Female	8	0.735731	0.15953	26	4.61187	0.00431656
HD SH Female - HD EE Female	8	0.141336	0.143947	26	0.981859	0.99685
HD SH Female - WT EX Female	8	0.49258	0.15953	26	3.0877	0.139306
HD SH Female - HD EX Female	8	-0.0164824	0.143947	26	-0.114503	1
HD SH Female - WT SH Male	8	0.971245	0.166216	26	5.84327	0.000194765
HD SH Female - HD SH Male	8	0.58914	0.135486	26	4.34835	0.00825599
HD SH Female - WT EE Male	8	0.715105	0.145236	26	4.92374	0.00198155
HD SH Female - HD EE Male	8	0.433351	0.15953	26	2.71643	0.272597
HD SH Female - WT EX Male	8	0.489211	0.145236	26	3.36838	0.0787913
HD SH Female - HD EX Male	8	0.292789	0.15953	26	1.83532	0.785222
WT EE Female - HD EE Female	8	-0.594395	0.135486	26	-4.38714	0.00750971
WT EE Female - WT EX Female	8	-0.243151	0.143947	26	-1.68917	0.857479
WT EE Female - HD EX Female	8	-0.752213	0.15953	26	-4.71519	0.00333875
WT EE Female - WT SH Male	8	0.235514	0.15953	26	1.4763	0.934293
WT EE Female - HD SH Male	8	-0.146591	0.145236	26	-1.00933	0.996024
WT EE Female - WT EE Male	8	-0.0206256	0.135486	26	-0.152234	1
WT EE Female - HD EE Male	8	-0.30238	0.166216	26	-1.8192	0.793871
WT EE Female - WT EX Male	8	-0.24652	0.15953	26	-1.54529	0.913314
WT EE Female - HD EX Male	8	-0.442942	0.145236	26	-3.0498	0.149885
HD EE Female - WT EX Female	8	0.351243	0.15953	26	2.20174	0.562362
HD EE Female - HD EX Female	8	-0.157819	0.143947	26	-1.09636	0.992176
HD EE Female - WT SH Male	8	0.829909	0.145236	26	5.7142	0.00026967
HD EE Female - HD SH Male	8	0.447804	0.15953	26	2.80702	0.233731
HD EE Female - WT EE Male	8	0.573769	0.166216	26	3.45195	0.0659365
HD EE Female - HD EE Male	8	0.292014	0.135486	26	2.15531	0.591914
HD EE Female - WT EX Male	8	0.347875	0.145236	26	2.39523	0.442422
HD EE Female - HD EX Male	8	0.151453	0.15953	26	0.94937	0.997639
WT EX Female - HD EX Female	8	-0.509062	0.135486	26	-3.75731	0.0334791
WT EX Female - WT SH Male	8	0.478666	0.15953	26	3.00048	0.164622
WT EX Female - HD SH Male	8	0.0965602	0.145236	26	0.664849	0.999912
WT EX Female - WT EE Male	8	0.222526	0.15953	26	1.39489	0.954339
WT EX Female - HD EE Male	8	-0.0592289	0.145236	26	-0.407811	0.999999
WT EX Female - WT EX Male	8	-0.0033688	0.135486	26	-0.0248646	1
WT EX Female - HD EX Male	8	-0.199791	0.166216	26	-1.20199	0.984044
HD EX Female - WT SH Male	8	0.987728	0.145236	26	6.80083	1.7952e-05
HD EX Female - HD SH Male	8	0.605622	0.15953	26	3.7963	0.0306221
HD EX Female - WT EE Male	8	0.731588	0.145236	26	5.03722	0.00148972
HD EX Female - HD EE Male	8	0.449833	0.15953	26	2.81974	0.228611
HD EX Female - WT EX Male	8	0.505693	0.166216	26	3.04238	0.152031
HD EX Female - HD EX Male	8	0.309271	0.135486	26	2.28268	0.511271
WT SH Male - HD SH Male	8	-0.382106	0.135486	26	-2.82026	0.228405
WT SH Male - WT EE Male	8	-0.25614	0.143947	26	-1.7794	0.814541
WT SH Male - HD EE Male	8	-0.537895	0.15953	26	-3.37175	0.078232
WT SH Male - WT EX Male	8	-0.482035	0.143947	26	-3.34869	0.0821257
WT SH Male - HD EX Male	8	-0.678456	0.15953	26	-4.25285	0.0104123
HD SH Male - WT EE Male	8	0.125966	0.15953	26	0.789605	0.999549
HD SH Male - HD EE Male	8	-0.155789	0.143947	26	-1.08226	0.992947
HD SH Male - WT EX Male	8	-0.099929	0.15953	26	-0.626398	0.999951
HD SH Male - HD EX Male	8	-0.296351	0.143947	26	-2.05874	0.653084
WT EE Male - HD EE Male	8	-0.281755	0.135486	26	-2.07959	0.639972
WT EE Male - WT EX Male	8	-0.225895	0.143947	26	-1.56929	0.905135
WT EE Male - HD EX Male	8	-0.422316	0.15953	26	-2.64726	0.30509
HD EE Male - WT EX Male	8	0.0558602	0.15953	26	0.350155	1
HD EE Male - HD EX Male	8	-0.140562	0.143947	26	-0.97648	0.996994
WT EX Male - HD EX Male	8	-0.196422	0.135486	26	-1.44976	0.941376
WT SH Female - HD SH Female	9	-0.760854	0.135486	26	-5.61574	0.000345759
WT SH Female - WT EE Female	9	-0.0326411	0.143947	26	-0.226757	1
WT SH Female - HD EE Female	9	-0.693144	0.15953	26	-4.34492	0.00832529
WT SH Female - WT EX Female	9	-0.327114	0.143947	26	-2.27245	0.517675
WT SH Female - HD EX Female	9	-0.902284	0.15953	26	-5.6559	0.000312419
WT SH Female - WT SH Male	9	0.360136	0.135486	26	2.65811	0.299835
WT SH Female - HD SH Male	9	-0.0880781	0.166216	26	-0.529901	0.999991
WT SH Female - WT EE Male	9	0.0303693	0.15953	26	0.190367	1
WT SH Female - HD EE Male	9	-0.317494	0.145236	26	-2.18605	0.572344
WT SH Female - WT EX Male	9	-0.246847	0.15953	26	-1.54734	0.912634
WT SH Female - HD EX Male	9	-0.509377	0.145236	26	-3.50723	0.058498
HD SH Female - WT EE Female	9	0.728213	0.15953	26	4.56475	0.004851
HD SH Female - HD EE Female	9	0.0677097	0.143947	26	0.470378	0.999997
HD SH Female - WT EX Female	9	0.43374	0.15953	26	2.71887	0.271495
HD SH Female - HD EX Female	9	-0.14143	0.143947	26	-0.982514	0.996832
HD SH Female - WT SH Male	9	1.12099	0.166216	26	6.74417	2.06307e-05
HD SH Female - HD SH Male	9	0.672776	0.135486	26	4.96565	0.00178353
HD SH Female - WT EE Male	9	0.791223	0.145236	26	5.44783	0.000528468
HD SH Female - HD EE Male	9	0.44336	0.15953	26	2.77917	0.245231
HD SH Female - WT EX Male	9	0.514007	0.145236	26	3.53911	0.054561
HD SH Female - HD EX Male	9	0.251477	0.15953	26	1.57636	0.902635
WT EE Female - HD EE Female	9	-0.660503	0.135486	26	-4.87507	0.00223883
WT EE Female - WT EX Female	9	-0.294473	0.143947	26	-2.0457	0.661251
WT EE Female - HD EX Female	9	-0.869643	0.15953	26	-5.45129	0.000523869
WT EE Female - WT SH Male	9	0.392777	0.15953	26	2.46209	0.403387
WT EE Female - HD SH Male	9	-0.055437	0.145236	26	-0.381702	1
WT EE Female - WT EE Male	9	0.0630104	0.135486	26	0.46507	0.999998
WT EE Female - HD EE Male	9	-0.284853	0.166216	26	-1.71375	0.846354
WT EE Female - WT EX Male	9	-0.214206	0.15953	26	-1.34273	0.964662
WT EE Female - HD EX Male	9	-0.476736	0.145236	26	-3.28248	0.0942605
HD EE Female - WT EX Female	9	0.36603	0.15953	26	2.29443	0.503939
HD EE Female - HD EX Female	9	-0.20914	0.143947	26	-1.45289	0.940568
HD EE Female - WT SH Male	9	1.05328	0.145236	26	7.25218	5.99672e-06
HD EE Female - HD SH Male	9	0.605066	0.15953	26	3.79281	0.030868
HD EE Female - WT EE Male	9	0.723513	0.166216	26	4.35285	0.0081659
HD EE Female - HD EE Male	9	0.37565	0.135486	26	2.77262	0.247995
HD EE Female - WT EX Male	9	0.446297	0.145236	26	3.0729	0.143361
HD EE Female - HD EX Male	9	0.183767	0.15953	26	1.15193	0.98846
WT EX Female - HD EX Female	9	-0.57517	0.135486	26	-4.24524	0.0106058
WT EX Female - WT SH Male	9	0.68725	0.15953	26	4.30797	0.00910905
WT EX Female - HD SH Male	9	0.239036	0.145236	26	1.64584	0.87599
WT EX Female - WT EE Male	9	0.357483	0.15953	26	2.24086	0.537568
WT EX Female - HD EE Male	9	0.00962031	0.145236	26	0.066239	1
WT EX Female - WT EX Male	9	0.0802672	0.135486	26	0.59244	0.999972
WT EX Female - HD EX Male	9	-0.182263	0.166216	26	-1.09654	0.992166
HD EX Female - WT SH Male	9	1.26242	0.145236	26	8.69218	2.11777e-07
HD EX Female - HD SH Male	9	0.814206	0.15953	26	5.10379	0.00125976
HD EX Female - WT EE Male	9	0.932653	0.145236	26	6.42163	4.57797e-05
HD EX Female - HD EE Male	9	0.58479	0.15953	26	3.66571	0.0411927
HD EX Female - WT EX Male	9	0.655437	0.166216	26	3.94328	0.021777
HD EX Female - HD EX Male	9	0.392907	0.135486	26	2.89999	0.198208
WT SH Male - HD SH Male	9	-0.448214	0.135486	26	-3.3082	0.0893732
WT SH Male - WT EE Male	9	-0.329766	0.143947	26	-2.29088	0.506152
WT SH Male - HD EE Male	9	-0.677629	0.15953	26	-4.24767	0.0105437
WT SH Male - WT EX Male	9	-0.606982	0.143947	26	-4.2167	0.0113629
WT SH Male - HD EX Male	9	-0.869513	0.15953	26	-5.45047	0.000524953
HD SH Male - WT EE Male	9	0.118447	0.15953	26	0.742479	0.999747
HD SH Male - HD EE Male	9	-0.229416	0.143947	26	-1.59375	0.896326
HD SH Male - WT EX Male	9	-0.158769	0.15953	26	-0.995229	0.996467
HD SH Male - HD EX Male	9	-0.421299	0.143947	26	-2.92676	0.188782
WT EE Male - HD EE Male	9	-0.347863	0.135486	26	-2.56752	0.345489
WT EE Male - WT EX Male	9	-0.277216	0.143947	26	-1.92582	0.734109
WT EE Male - HD EX Male	9	-0.539746	0.15953	26	-3.38336	0.0763353
HD EE Male - WT EX Male	9	0.0706469	0.15953	26	0.442845	0.999999
HD EE Male - HD EX Male	9	-0.191883	0.143947	26	-1.33301	0.966383
WT EX Male - HD EX Male	9	-0.26253	0.135486	26	-1.93769	0.727113
WT SH Female - HD SH Female	10	-0.826962	0.140881	26	-5.86995	0.000182108
WT SH Female - WT EE Female	10	-0.106267	0.151517	26	-0.701359	0.999853
WT SH Female - HD EE Female	10	-0.832879	0.170813	26	-4.87597	0.00223381
WT SH Female - WT EX Female	10	-0.452062	0.151517	26	-2.98358	0.169931
WT SH Female - HD EX Female	10	-1.09334	0.170813	26	-6.4008	4.82116e-05
WT SH Female - WT SH Male	10	0.443772	0.140881	26	3.14998	0.123263
WT SH Female - HD SH Male	10	-0.0705504	0.174956	26	-0.403246	0.999999
WT SH Female - WT EE Male	10	0.0403789	0.170813	26	0.236392	1
WT SH Female - HD EE Male	10	-0.373592	0.162209	26	-2.30315	0.498518
WT SH Female - WT EX Male	10	-0.288159	0.170813	26	-1.68698	0.858447
WT SH Female - HD EX Male	10	-0.616797	0.162209	26	-3.80247	0.030191
HD SH Female - WT EE Female	10	0.720695	0.170813	26	4.2192	0.0112944
HD SH Female - HD EE Female	10	-0.00591661	0.151517	26	-0.0390493	1
HD SH Female - WT EX Female	10	0.3749	0.170813	26	2.1948	0.566777
HD SH Female - HD EX Female	10	-0.266378	0.151517	26	-1.75808	0.825196
HD SH Female - WT SH Male	10	1.27073	0.174956	26	7.26315	5.84054e-06
HD SH Female - HD SH Male	10	0.756412	0.140881	26	5.36917	0.000644694
HD SH Female - WT EE Male	10	0.867341	0.162209	26	5.34704	0.000681758
HD SH Female - HD EE Male	10	0.45337	0.170813	26	2.65419	0.301726
HD SH Female - WT EX Male	10	0.538803	0.162209	26	3.32165	0.0869048
HD SH Female - HD EX Male	10	0.210165	0.170813	26	1.23038	0.981019
WT EE Female - HD EE Female	10	-0.726611	0.140881	26	-5.15764	0.00109983
WT EE Female - WT EX Female	10	-0.345794	0.151517	26	-2.28222	0.51156
WT EE Female - HD EX Female	10	-0.987073	0.170813	26	-5.77867	0.000229196
WT EE Female - WT SH Male	10	0.550039	0.170813	26	3.22012	0.107085
WT EE Female - HD SH Male	10	0.0357171	0.162209	26	0.220191	1
WT EE Female - WT EE Male	10	0.146646	0.140881	26	1.04093	0.994864
WT EE Female - HD EE Male	10	-0.267325	0.174956	26	-1.52795	0.918941
WT EE Female - WT EX Male	10	-0.181891	0.170813	26	-1.06486	0.993814
WT EE Female - HD EX Male	10	-0.51053	0.162209	26	-3.14735	0.123909
HD EE Female - WT EX Female	10	0.380817	0.170813	26	2.22944	0.544791
HD EE Female - HD EX Female	10	-0.260462	0.151517	26	-1.71903	0.843906
HD EE Female - WT SH Male	10	1.27665	0.162209	26	7.87038	1.38462e-06
HD EE Female - HD SH Male	10	0.762328	0.170813	26	4.46294	0.00623567
HD EE Female - WT EE Male	10	0.873258	0.174956	26	4.99129	0.00167222
HD EE Female - HD EE Male	10	0.459286	0.140881	26	3.26011	0.0987
HD EE Female - WT EX Male	10	0.54472	0.162209	26	3.35813	0.0805116
HD EE Female - HD EX Male	10	0.216082	0.170813	26	1.26502	0.976761
WT EX Female - HD EX Female	10	-0.641278	0.140881	26	-4.55193	0.00500725
WT EX Female - WT SH Male	10	0.895833	0.170813	26	5.24453	0.000883264
WT EX Female - HD SH Male	10	0.381511	0.162209	26	2.35197	0.468485
WT EX Female - WT EE Male	10	0.492441	0.170813	26	2.88292	0.204402
WT EX Female - HD EE Male	10	0.0784696	0.162209	26	0.483755	0.999996
WT EX Female - WT EX Male	10	0.163903	0.140881	26	1.16342	0.987543
WT EX Female - HD EX Male	10	-0.164735	0.174956	26	-0.941579	0.997801
HD EX Female - WT SH Male	10	1.53711	0.162209	26	9.47609	3.81975e-08
HD EX Female - HD SH Male	10	1.02279	0.170813	26	5.98777	0.000135401
HD EX Female - WT EE Male	10	1.13372	0.162209	26	6.98923	1.13305e-05
HD EX Female - HD EE Male	10	0.719748	0.170813	26	4.21366	0.0114465
HD EX Female - WT EX Male	10	0.805182	0.174956	26	4.60219	0.00442147
HD EX Female - HD EX Male	10	0.476543	0.140881	26	3.3826	0.0764576
WT SH Male - HD SH Male	10	-0.514322	0.140881	26	-3.65076	0.0425976
WT SH Male - WT EE Male	10	-0.403393	0.151517	26	-2.66237	0.297786
WT SH Male - HD EE Male	10	-0.817364	0.170813	26	-4.78514	0.002804
WT SH Male - WT EX Male	10	-0.73193	0.151517	26	-4.8307	0.00250205
WT SH Male - HD EX Male	10	-1.06057	0.170813	26	-6.20894	7.77819e-05
HD SH Male - WT EE Male	10	0.110929	0.170813	26	0.649419	0.99993
HD SH Male - HD EE Male	10	-0.303042	0.151517	26	-2.00006	0.689515
HD SH Male - WT EX Male	10	-0.217608	0.170813	26	-1.27396	0.975554
HD SH Male - HD EX Male	10	-0.546247	0.151517	26	-3.60519	0.0471557
WT EE Male - HD EE Male	10	-0.413971	0.140881	26	-2.93845	0.184774
WT EE Male - WT EX Male	10	-0.328538	0.151517	26	-2.16833	0.583626
WT EE Male - HD EX Male	10	-0.657176	0.170813	26	-3.84734	0.0272253
HD EE Male - WT EX Male	10	0.0854336	0.170813	26	0.500158	0.999995
HD EE Male - HD EX Male	10	-0.243205	0.151517	26	-1.60514	0.892061
WT EX Male - HD EX Male	10	-0.328638	0.140881	26	-2.33274	0.48024
WT SH Female - HD SH Female	11	-0.89307	0.151094	26	-5.91071	0.00016435
WT SH Female - WT EE Female	11	-0.179894	0.16562	26	-1.08618	0.99274
WT SH Female - HD EE Female	11	-0.972613	0.191394	26	-5.08172	0.0013318
WT SH Female - WT EX Female	11	-0.57701	0.16562	26	-3.48393	0.0615356
WT SH Female - HD EX Female	11	-1.2844	0.191394	26	-6.71073	2.23984e-05
WT SH Female - WT SH Male	11	0.527408	0.151094	26	3.4906	0.0606512
WT SH Female - HD SH Male	11	-0.0530226	0.191242	26	-0.277254	1
WT SH Female - WT EE Male	11	0.0503885	0.191394	26	0.26327	1
WT SH Female - HD EE Male	11	-0.429691	0.191699	26	-2.24149	0.53717
WT SH Female - WT EX Male	11	-0.329471	0.191394	26	-1.72142	0.84279
WT SH Female - HD EX Male	11	-0.724217	0.191699	26	-3.77789	0.0319416
HD SH Female - WT EE Female	11	0.713176	0.191394	26	3.72621	0.0359333
HD SH Female - HD EE Female	11	-0.079543	0.16562	26	-0.480273	0.999997
HD SH Female - WT EX Female	11	0.316061	0.191394	26	1.65136	0.873712
HD SH Female - HD EX Female	11	-0.391326	0.16562	26	-2.36279	0.461913
HD SH Female - WT SH Male	11	1.42048	0.191242	26	7.42765	3.93827e-06
HD SH Female - HD SH Male	11	0.840048	0.151094	26	5.55979	0.000398254
HD SH Female - WT EE Male	11	0.943459	0.191699	26	4.92156	0.00199239
HD SH Female - HD EE Male	11	0.463379	0.191394	26	2.42107	0.427145
HD SH Female - WT EX Male	11	0.5636	0.191699	26	2.94002	0.184241
HD SH Female - HD EX Male	11	0.168853	0.191394	26	0.882226	0.99876
WT EE Female - HD EE Female	11	-0.792719	0.151094	26	-5.24655	0.000878765
WT EE Female - WT EX Female	11	-0.397116	0.16562	26	-2.39775	0.440925
WT EE Female - HD EX Female	11	-1.1045	0.191394	26	-5.77082	0.00023378
WT EE Female - WT SH Male	11	0.707301	0.191394	26	3.69552	0.0385189
WT EE Female - HD SH Male	11	0.126871	0.191699	26	0.661825	0.999916
WT EE Female - WT EE Male	11	0.230282	0.151094	26	1.5241	0.920157
WT EE Female - HD EE Male	11	-0.249797	0.191242	26	-1.30618	0.970815
WT EE Female - WT EX Male	11	-0.149577	0.191394	26	-0.781511	0.99959
WT EE Female - HD EX Male	11	-0.544323	0.191699	26	-2.83947	0.220836
HD EE Female - WT EX Female	11	0.395604	0.191394	26	2.06695	0.647928
HD EE Female - HD EX Female	11	-0.311783	0.16562	26	-1.88252	0.759078
HD EE Female - WT SH Male	11	1.50002	0.191699	26	7.82488	1.54005e-06
HD EE Female - HD SH Male	11	0.919591	0.191394	26	4.80469	0.00267025
HD EE Female - WT EE Male	11	1.023	0.191242	26	5.34925	0.000677961
HD EE Female - HD EE Male	11	0.542922	0.151094	26	3.59329	0.0484182
HD EE Female - WT EX Male	11	0.643143	0.191699	26	3.35496	0.0810499
HD EE Female - HD EX Male	11	0.248396	0.191394	26	1.29782	0.972105
WT EX Female - HD EX Female	11	-0.707387	0.151094	26	-4.68178	0.00362842
WT EX Female - WT SH Male	11	1.10442	0.191394	26	5.77037	0.000234043
WT EX Female - HD SH Male	11	0.523987	0.191699	26	2.73338	0.265001
WT EX Female - WT EE Male	11	0.627398	0.191394	26	3.27804	0.0951285
WT EX Female - HD EE Male	11	0.147319	0.191699	26	0.76849	0.999649
WT EX Female - WT EX Male	11	0.247539	0.151094	26	1.63832	0.879058
WT EX Female - HD EX Male	11	-0.147207	0.191242	26	-0.769745	0.999644
HD EX Female - WT SH Male	11	1.8118	0.191699	26	9.45129	4.02771e-08
HD EX Female - HD SH Male	11	1.23137	0.191394	26	6.4337	4.44274e-05
HD EX Female - WT EE Male	11	1.33478	0.191699	26	6.96292	1.20801e-05
HD EX Female - HD EE Male	11	0.854705	0.191394	26	4.46568	0.00619385
HD EX Female - WT EX Male	11	0.954926	0.191242	26	4.99329	0.00166385
HD EX Female - HD EX Male	11	0.560179	0.151094	26	3.7075	0.0374897
WT SH Male - HD SH Male	11	-0.58043	0.151094	26	-3.84153	0.0275934
WT SH Male - WT EE Male	11	-0.477019	0.16562	26	-2.8802	0.205405
WT SH Male - HD EE Male	11	-0.957098	0.191394	26	-5.00066	0.00163327
WT SH Male - WT EX Male	11	-0.856878	0.16562	26	-5.17375	0.00105602
WT SH Male - HD EX Male	11	-1.25162	0.191394	26	-6.53951	3.4176e-05
HD SH Male - WT EE Male	11	0.103411	0.191394	26	0.540304	0.999989
HD SH Male - HD EE Male	11	-0.376668	0.16562	26	-2.27429	0.516527
HD SH Male - WT EX Male	11	-0.276448	0.191394	26	-1.44439	0.942744
HD SH Male - HD EX Male	11	-0.671194	0.16562	26	-4.05261	0.0168286
WT EE Male - HD EE Male	11	-0.480079	0.151094	26	-3.17737	0.116717
WT EE Male - WT EX Male	11	-0.379859	0.16562	26	-2.29355	0.504487
WT EE Male - HD EX Male	11	-0.774606	0.191394	26	-4.04717	0.0170472
HD EE Male - WT EX Male	11	0.10022	0.191394	26	0.523632	0.999992
HD EE Male - HD EX Male	11	-0.294526	0.16562	26	-1.77832	0.815087
WT EX Male - HD EX Male	11	-0.394747	0.151094	26	-2.6126	0.322273
