# Supplementary material for: Gene-environment-gut interactions in Huntington's disease mice are associated with environmental modulation of the gut microbiome
Source: iScience. 2021 Dec 24;25(1):103687. doi: 10.1016/j.isci.2021.103687 (PMC8760441; doi:10.1016/j.isci.2021.103687)
Supplement: Table S3. Post-hoc results for genotype and housing given sex and week in rotarod variable, related to Figure 1C [file mmc4.xlsx]

## Sheet: Table S3
Table S3: Post-hoc results for genotype and housing given sex and week in rotarod variable, Related to Figure 1C.
contrast	Sex	Week	estimate	SE	df	t.ratio	p.value
WT SH - HD SH	Female	6	18.7251	17.3448	26	1.07958	0.885035
WT SH - WT EE	Female	6	-52.736	18.994	26	-2.77646	0.0936955
WT SH - HD EE	Female	6	-21.3951	22.1873	26	-0.964295	0.925059
WT SH - WT EX	Female	6	20.9917	19.072	26	1.10066	0.876641
WT SH - HD EX	Female	6	14.5332	22.2355	26	0.653603	0.98545
HD SH - WT EE	Female	6	-71.4611	22.1873	26	-3.22081	0.0359188
HD SH - HD EE	Female	6	-40.1202	19.1262	26	-2.09765	0.31928
HD SH - WT EX	Female	6	2.26663	22.2353	26	0.101938	0.999998
HD SH - HD EX	Female	6	-4.19189	19.2047	26	-0.218274	0.999923
WT EE - HD EE	Female	6	31.3409	17.3448	26	1.80693	0.47884
WT EE - WT EX	Female	6	73.7277	19.072	26	3.86576	0.00778403
WT EE - HD EX	Female	6	67.2692	22.2355	26	3.0253	0.0554271
HD EE - WT EX	Female	6	42.3868	22.2353	26	1.90629	0.420851
HD EE - HD EX	Female	6	35.9283	19.2047	26	1.87081	0.441215
WT EX - HD EX	Female	6	-6.45851	17.3693	26	-0.371834	0.998957
WT SH - HD SH	Male	6	27.8086	17.2957	26	1.60783	0.600936
WT SH - WT EE	Male	6	-89.0323	18.994	26	-4.6874	0.000977865
WT SH - HD EE	Male	6	-48.6079	22.0919	26	-2.20025	0.271501
WT SH - WT EX	Male	6	4.29293	19.1389	26	0.224304	0.999912
WT SH - HD EX	Male	6	6.91797	22.2355	26	0.311122	0.999561
HD SH - WT EE	Male	6	-116.841	22.0919	26	-5.28885	0.000207552
HD SH - HD EE	Male	6	-76.4165	18.994	26	-4.0232	0.00527104
HD SH - WT EX	Male	6	-23.5157	22.2355	26	-1.05757	0.893448
HD SH - HD EX	Male	6	-20.8907	19.1389	26	-1.09153	0.880316
WT EE - HD EE	Male	6	40.4244	17.2957	26	2.33725	0.215605
WT EE - WT EX	Male	6	93.3252	19.1389	26	4.8762	0.000601665
WT EE - HD EX	Male	6	95.9503	22.2355	26	4.31518	0.00252946
HD EE - WT EX	Male	6	52.9008	22.2355	26	2.37911	0.200331
HD EE - HD EX	Male	6	55.5258	19.1389	26	2.9012	0.0723139
WT EX - HD EX	Male	6	2.62504	17.4175	26	0.150712	0.999988
WT SH - HD SH	Female	7	33.1104	16.3182	26	2.02905	0.353936
WT SH - WT EE	Female	7	-48.3822	17.5987	26	-2.74919	0.0990359
WT SH - HD EE	Female	7	-2.65595	20.1658	26	-0.131706	0.999994
WT SH - WT EX	Female	7	21.0986	17.6503	26	1.19537	0.835028
WT SH - HD EX	Female	7	29.0254	20.1904	26	1.43759	0.704676
HD SH - WT EE	Female	7	-81.4926	20.1658	26	-4.04114	0.00504049
HD SH - HD EE	Female	7	-35.7664	17.7413	26	-2.01599	0.360767
HD SH - WT EX	Female	7	-12.0118	20.19	26	-0.594939	0.990479
HD SH - HD EX	Female	7	-4.08501	17.7936	26	-0.229578	0.999901
WT EE - HD EE	Female	7	45.7262	16.3182	26	2.80216	0.088889
WT EE - WT EX	Female	7	69.4808	17.6503	26	3.93653	0.00653683
WT EE - HD EX	Female	7	77.4076	20.1904	26	3.83389	0.00841793
HD EE - WT EX	Female	7	23.7546	20.19	26	1.17655	0.843787
HD EE - HD EX	Female	7	31.6814	17.7936	26	1.7805	0.494713
WT EX - HD EX	Female	7	7.92683	16.3442	26	0.484993	0.996303
WT SH - HD SH	Male	7	42.194	16.266	26	2.594	0.13459
WT SH - WT EE	Male	7	-84.6785	17.5987	26	-4.81164	0.000710489
WT SH - HD EE	Male	7	-29.8687	20.0608	26	-1.48891	0.673978
WT SH - WT EX	Male	7	4.39981	17.7226	26	0.24826	0.999855
WT SH - HD EX	Male	7	21.4102	20.1904	26	1.06042	0.892381
HD SH - WT EE	Male	7	-126.872	20.0608	26	-6.3244	1.4708e-05
HD SH - HD EE	Male	7	-72.0627	17.5987	26	-4.09478	0.00440811
HD SH - WT EX	Male	7	-37.7942	20.1904	26	-1.87189	0.440588
HD SH - HD EX	Male	7	-20.7838	17.7226	26	-1.17273	0.845535
WT EE - HD EE	Male	7	54.8098	16.266	26	3.3696	0.0255455
WT EE - WT EX	Male	7	89.0783	17.7226	26	5.02626	0.000408644
WT EE - HD EX	Male	7	106.089	20.1904	26	5.25442	0.000226825
HD EE - WT EX	Male	7	34.2685	20.1904	26	1.69727	0.545549
HD EE - HD EX	Male	7	51.2789	17.7226	26	2.89342	0.0735098
WT EX - HD EX	Male	7	17.0104	16.3954	26	1.03751	0.900804
WT SH - HD SH	Female	8	47.4958	15.5962	26	3.04534	0.0530595
WT SH - WT EE	Female	8	-44.0284	16.6035	26	-2.65175	0.120286
WT SH - HD EE	Female	8	16.0832	18.697	26	0.8602	0.952598
WT SH - WT EX	Female	8	21.2055	16.6351	26	1.27474	0.795643
WT SH - HD EX	Female	8	43.5177	18.7031	26	2.32677	0.219561
HD SH - WT EE	Female	8	-91.5242	18.697	26	-4.89511	0.000573047
HD SH - HD EE	Female	8	-31.4126	16.7546	26	-1.87486	0.438869
HD SH - WT EX	Female	8	-26.2903	18.7027	26	-1.40569	0.723356
HD SH - HD EX	Female	8	-3.97814	16.7871	26	-0.236976	0.999884
WT EE - HD EE	Female	8	60.1116	15.5962	26	3.85423	0.00800777
WT EE - WT EX	Female	8	65.2338	16.6351	26	3.92146	0.00678507
WT EE - HD EX	Female	8	87.546	18.7031	26	4.68084	0.00099447
HD EE - WT EX	Female	8	5.12228	18.7027	26	0.273879	0.999764
HD EE - HD EX	Female	8	27.4345	16.7871	26	1.63426	0.584547
WT EX - HD EX	Female	8	22.3122	15.6235	26	1.42812	0.710258
WT SH - HD SH	Male	8	56.5793	15.5416	26	3.64051	0.0134664
WT SH - WT EE	Male	8	-80.3247	16.6035	26	-4.83782	0.000664173
WT SH - HD EE	Male	8	-11.1296	18.5838	26	-0.598886	0.990188
WT SH - WT EX	Male	8	4.50668	16.7118	26	0.269671	0.999782
WT SH - HD EX	Male	8	35.9024	18.7031	26	1.9196	0.413319
HD SH - WT EE	Male	8	-136.904	18.5838	26	-7.36685	1.12214e-06
HD SH - HD EE	Male	8	-67.7089	16.6035	26	-4.078	0.00459717
HD SH - WT EX	Male	8	-52.0727	18.7031	26	-2.78418	0.092229
HD SH - HD EX	Male	8	-20.6769	16.7118	26	-1.23726	0.814715
WT EE - HD EE	Male	8	69.1951	15.5416	26	4.45225	0.00178509
WT EE - WT EX	Male	8	84.8314	16.7118	26	5.07613	0.000359308
WT EE - HD EX	Male	8	116.227	18.7031	26	6.21433	1.94212e-05
HD EE - WT EX	Male	8	15.6363	18.7031	26	0.836027	0.957863
HD EE - HD EX	Male	8	47.032	16.7118	26	2.8143	0.0866955
WT EX - HD EX	Male	8	31.3957	15.677	26	2.00266	0.367817
WT SH - HD SH	Female	9	61.8811	15.2224	26	4.06513	0.00474746
WT SH - WT EE	Female	9	-39.6746	16.0828	26	-2.46689	0.170978
WT SH - HD EE	Female	9	34.8223	17.9176	26	1.94347	0.399971
WT SH - WT EX	Female	9	21.3124	16.1035	26	1.32346	0.769696
WT SH - HD EX	Female	9	58.0099	17.9132	26	3.23839	0.0345167
HD SH - WT EE	Female	9	-101.556	17.9176	26	-5.66793	7.82315e-05
HD SH - HD EE	Female	9	-27.0588	16.2388	26	-1.66631	0.564685
HD SH - WT EX	Female	9	-40.5688	17.9128	26	-2.26479	0.244035
HD SH - HD EX	Female	9	-3.87126	16.2605	26	-0.238078	0.999882
WT EE - HD EE	Female	9	74.4969	15.2224	26	4.89389	0.000574859
WT EE - WT EX	Female	9	60.9869	16.1035	26	3.78718	0.00943762
WT EE - HD EX	Female	9	97.6844	17.9132	26	5.45322	0.000135877
HD EE - WT EX	Female	9	-13.51	17.9128	26	-0.754208	0.97274
HD EE - HD EX	Female	9	23.1875	16.2605	26	1.42601	0.711498
WT EX - HD EX	Female	9	36.6975	15.2504	26	2.40634	0.190843
WT SH - HD SH	Male	9	70.9647	15.1665	26	4.67906	0.000999029
WT SH - WT EE	Male	9	-75.9709	16.0828	26	-4.72373	0.000890716
WT SH - HD EE	Male	9	7.60957	17.7994	26	0.427518	0.997965
WT SH - WT EX	Male	9	4.61356	16.1828	26	0.285091	0.999713
WT SH - HD EX	Male	9	50.3946	17.9132	26	2.81327	0.0868788
HD SH - WT EE	Male	9	-146.936	17.7994	26	-8.25509	1.3844e-07
HD SH - HD EE	Male	9	-63.3551	16.0828	26	-3.93931	0.00649197
HD SH - WT EX	Male	9	-66.3511	17.9132	26	-3.70404	0.0115523
HD SH - HD EX	Male	9	-20.5701	16.1828	26	-1.27111	0.797528
WT EE - HD EE	Male	9	83.5805	15.1665	26	5.51088	0.000117135
WT EE - WT EX	Male	9	80.5845	16.1828	26	4.97965	0.000460845
WT EE - HD EX	Male	9	126.366	17.9132	26	7.05434	2.39712e-06
HD EE - WT EX	Male	9	-2.99601	17.9132	26	-0.167252	0.999979
HD EE - HD EX	Male	9	42.7851	16.1828	26	2.64387	0.122162
WT EX - HD EX	Male	9	45.7811	15.3052	26	2.99121	0.0596745
WT SH - HD SH	Female	10	76.2665	15.2224	26	5.01014	0.000425994
WT SH - WT EE	Female	10	-35.3208	16.0828	26	-2.19618	0.273301
WT SH - HD EE	Female	10	53.5615	17.9176	26	2.98932	0.0599174
WT SH - WT EX	Female	10	21.4192	16.1035	26	1.33009	0.766068
WT SH - HD EX	Female	10	72.5021	17.9132	26	4.04742	0.00496212
HD SH - WT EE	Female	10	-111.587	17.9176	26	-6.2278	1.87706e-05
HD SH - HD EE	Female	10	-22.705	16.2388	26	-1.3982	0.727695
HD SH - WT EX	Female	10	-54.8473	17.9128	26	-3.0619	0.0511715
HD SH - HD EX	Female	10	-3.76439	16.2605	26	-0.231505	0.999897
WT EE - HD EE	Female	10	88.8823	15.2224	26	5.8389	5.04829e-05
WT EE - WT EX	Female	10	56.74	16.1035	26	3.52345	0.0178088
WT EE - HD EX	Female	10	107.823	17.9132	26	6.01919	3.18685e-05
HD EE - WT EX	Female	10	-32.1423	17.9128	26	-1.79437	0.486361
HD EE - HD EX	Female	10	18.9406	16.2605	26	1.16483	0.849123
WT EX - HD EX	Female	10	51.0829	15.2504	26	3.34962	0.0267547
WT SH - HD SH	Male	10	85.35	15.1665	26	5.62755	8.67775e-05
WT SH - WT EE	Male	10	-71.6171	16.0828	26	-4.45302	0.00178158
WT SH - HD EE	Male	10	26.3487	17.7994	26	1.48032	0.679166
WT SH - WT EX	Male	10	4.72044	16.1828	26	0.291695	0.999679
WT SH - HD EX	Male	10	64.8869	17.9132	26	3.6223	0.0140685
HD SH - WT EE	Male	10	-156.967	17.7994	26	-8.81868	3.86556e-08
HD SH - HD EE	Male	10	-59.0013	16.0828	26	-3.6686	0.0125856
HD SH - WT EX	Male	10	-80.6296	17.9132	26	-4.50113	0.00157573
HD SH - HD EX	Male	10	-20.4632	16.1828	26	-1.2645	0.800934
WT EE - HD EE	Male	10	97.9658	15.1665	26	6.45937	1.04746e-05
WT EE - WT EX	Male	10	76.3375	16.1828	26	4.71721	0.000905774
WT EE - HD EX	Male	10	136.504	17.9132	26	7.62031	6.11487e-07
HD EE - WT EX	Male	10	-21.6283	17.9132	26	-1.2074	0.829311
HD EE - HD EX	Male	10	38.5381	16.1828	26	2.38143	0.199509
WT EX - HD EX	Male	10	60.1664	15.3052	26	3.93111	0.0066251
WT SH - HD SH	Female	11	90.6518	15.5962	26	5.81242	5.40214e-05
WT SH - WT EE	Female	11	-30.967	16.6035	26	-1.86509	0.444538
WT SH - HD EE	Female	11	72.3006	18.697	26	3.86696	0.00776115
WT SH - WT EX	Female	11	21.5261	16.6351	26	1.29402	0.785527
WT SH - HD EX	Female	11	86.9943	18.7031	26	4.65134	0.00107268
HD SH - WT EE	Female	11	-121.619	18.697	26	-6.50471	9.3495e-06
HD SH - HD EE	Female	11	-18.3512	16.7546	26	-1.09529	0.878808
HD SH - WT EX	Female	11	-69.1257	18.7027	26	-3.69602	0.0117787
HD SH - HD EX	Female	11	-3.65751	16.7871	26	-0.217877	0.999924
WT EE - HD EE	Female	11	103.268	15.5962	26	6.62131	6.98638e-06
WT EE - WT EX	Female	11	52.4931	16.6351	26	3.15556	0.0415926
WT EE - HD EX	Female	11	117.961	18.7031	26	6.30706	1.53654e-05
HD EE - WT EX	Female	11	-50.7745	18.7027	26	-2.71482	0.106137
HD EE - HD EX	Female	11	14.6937	16.7871	26	0.875298	0.949098
WT EX - HD EX	Female	11	65.4682	15.6235	26	4.19037	0.00346733
WT SH - HD SH	Male	11	99.7354	15.5416	26	6.41732	1.16411e-05
WT SH - WT EE	Male	11	-67.2633	16.6035	26	-4.05116	0.00491604
WT SH - HD EE	Male	11	45.0879	18.5838	26	2.42619	0.184144
WT SH - WT EX	Male	11	4.82731	16.7118	26	0.288856	0.999694
WT SH - HD EX	Male	11	79.3791	18.7031	26	4.24417	0.00302733
HD SH - WT EE	Male	11	-166.999	18.5838	26	-8.98625	2.66628e-08
HD SH - HD EE	Male	11	-54.6475	16.6035	26	-3.29133	0.0305939
HD SH - WT EX	Male	11	-94.9081	18.7031	26	-5.07447	0.000360855
HD SH - HD EX	Male	11	-20.3563	16.7118	26	-1.21808	0.824154
WT EE - HD EE	Male	11	112.351	15.5416	26	7.22906	1.56597e-06
WT EE - WT EX	Male	11	72.0906	16.7118	26	4.31375	0.00253861
WT EE - HD EX	Male	11	146.642	18.7031	26	7.84055	3.6313e-07
HD EE - WT EX	Male	11	-40.2605	18.7031	26	-2.15262	0.293064
HD EE - HD EX	Male	11	34.2912	16.7118	26	2.05192	0.342154
WT EX - HD EX	Male	11	74.5518	15.677	26	4.75547	0.000820933
WT SH - HD SH	Female	12	105.037	16.3182	26	6.43682	1.10846e-05
WT SH - WT EE	Female	12	-26.6132	17.5987	26	-1.51222	0.659823
WT SH - HD EE	Female	12	91.0398	20.1658	26	4.51457	0.00152255
WT SH - WT EX	Female	12	21.633	17.6503	26	1.22565	0.820458
WT SH - HD EX	Female	12	101.487	20.1904	26	5.02649	0.000408403
HD SH - WT EE	Female	12	-131.65	20.1658	26	-6.52841	8.81093e-06
HD SH - HD EE	Female	12	-13.9974	17.7413	26	-0.788971	0.966957
HD SH - WT EX	Female	12	-83.4042	20.19	26	-4.13096	0.00402595
HD SH - HD EX	Female	12	-3.55064	17.7936	26	-0.199546	0.99995
WT EE - HD EE	Female	12	117.653	16.3182	26	7.20993	1.6404e-06
WT EE - WT EX	Female	12	48.2461	17.6503	26	2.73345	0.102236
WT EE - HD EX	Female	12	128.1	20.1904	26	6.3446	1.3978e-05
HD EE - WT EX	Female	12	-69.4068	20.19	26	-3.43767	0.0217978
HD EE - HD EX	Female	12	10.4468	17.7936	26	0.587109	0.991037
WT EX - HD EX	Female	12	79.8536	16.3442	26	4.88574	0.000587062
WT SH - HD SH	Male	12	114.121	16.266	26	7.01592	2.63358e-06
WT SH - WT EE	Male	12	-62.9095	17.5987	26	-3.57467	0.0157666
WT SH - HD EE	Male	12	63.827	20.0608	26	3.18168	0.0392298
WT SH - WT EX	Male	12	4.93419	17.7226	26	0.278412	0.999745
WT SH - HD EX	Male	12	93.8713	20.1904	26	4.64931	0.00107827
HD SH - WT EE	Male	12	-177.03	20.0608	26	-8.82468	3.81426e-08
HD SH - HD EE	Male	12	-50.2937	17.5987	26	-2.85781	0.0792096
HD SH - WT EX	Male	12	-109.187	20.1904	26	-5.40786	0.000152719
HD SH - HD EX	Male	12	-20.2494	17.7226	26	-1.14258	0.858992
WT EE - HD EE	Male	12	126.737	16.266	26	7.79151	4.07596e-07
WT EE - WT EX	Male	12	67.8437	17.7226	26	3.82809	0.0085385
WT EE - HD EX	Male	12	156.781	20.1904	26	7.76513	4.33781e-07
HD EE - WT EX	Male	12	-58.8928	20.1904	26	-2.91688	0.069955
HD EE - HD EX	Male	12	30.0443	17.7226	26	1.69525	0.546793
WT EX - HD EX	Male	12	88.9371	16.3954	26	5.42451	0.000146306
