# Supplementary material for: Gene-environment-gut interactions in Huntington's disease mice are associated with environmental modulation of the gut microbiome
Source: iScience. 2021 Dec 24;25(1):103687. doi: 10.1016/j.isci.2021.103687 (PMC8760441; doi:10.1016/j.isci.2021.103687)
Supplement: Table S4. Post-hoc results for genotype given sex and housing types in variable forepaw propel brake ratio, related to Figure 1D [file mmc5.xlsx]

## Sheet: Table S4
Table S4: Post-hoc results for genotype given sex and housing types in variable forepaw propel brake ratio, Related to Figure 1D.
contrast	Housing	Sex	estimate	SE	df	t.ratio	p.value
WT - HD	SH	Female	-0.895391	0.374277	26	-2.39232	0.0242608
WT - HD	EE	Female	-0.952546	0.375145	26	-2.53914	0.0174369
WT - HD	EX	Female	-0.303108	0.386293	26	-0.784659	0.439745
WT - HD	SH	Male	-0.982898	0.374277	26	-2.62612	0.0142827
WT - HD	EE	Male	-1.04005	0.378899	26	-2.74493	0.0108285
WT - HD	EX	Male	-0.390616	0.386293	26	-1.01119	0.321244
