# Supplementary material for: Gene-environment-gut interactions in Huntington's disease mice are associated with environmental modulation of the gut microbiome
Source: iScience. 2021 Dec 24;25(1):103687. doi: 10.1016/j.isci.2021.103687 (PMC8760441; doi:10.1016/j.isci.2021.103687)
Supplement: Table S5. Post-hoc results for genotype given sex and housing types in variable forepaw swing time, related to Figures 1D and S1A [file mmc6.xlsx]

## Sheet: Table S5
Table S5: Post-hoc results for genotype given sex and housing types in variable forepaw swing time, Related to Figure 1D and S1A.
contrast	Housing	Sex	estimate	SE	df	t.ratio	p.value
WT - HD	SH	Female	-0.0146373	0.00681261	26	-2.14855	0.0411575
WT - HD	EE	Female	-0.0105845	0.00682626	26	-1.55056	0.133096
WT - HD	EX	Female	-0.0127939	0.0069973	26	-1.8284	0.0789855
WT - HD	SH	Male	-0.0081886	0.00681261	26	-1.20198	0.240207
WT - HD	EE	Male	-0.00413583	0.00688455	26	-0.600741	0.553214
WT - HD	EX	Male	-0.00634519	0.0069973	26	-0.906805	0.372838
