# Supplementary material for: Gene-environment-gut interactions in Huntington's disease mice are associated with environmental modulation of the gut microbiome
Source: iScience. 2021 Dec 24;25(1):103687. doi: 10.1016/j.isci.2021.103687 (PMC8760441; doi:10.1016/j.isci.2021.103687)
Supplement: Table S6. Post-hoc results for genotype given sex and housing types in variable hindpaw swing time, related to Figures 1D and S1A [file mmc7.xlsx]

## Sheet: Table S6
Table S6: Post-hoc results for genotype given sex and housing types in variable hindpaw swing time, Related to Figure 1D and S1A.
contrast	Housing	Sex	estimate	SE	df	t.ratio	p.value
WT - HD	SH	Female	-0.0106851	0.00516226	26	-2.06985	0.048537
WT - HD	EE	Female	-0.00556069	0.00517512	26	-1.0745	0.292468
WT - HD	EX	Female	-0.0080461	0.00534256	26	-1.50604	0.144111
WT - HD	SH	Male	-0.0116066	0.00516226	26	-2.24835	0.0332541
WT - HD	EE	Male	-0.00648213	0.00523113	26	-1.23914	0.226362
WT - HD	EX	Male	-0.00896754	0.00534256	26	-1.67851	0.105229
