# Supplementary material for: Gene-environment-gut interactions in Huntington's disease mice are associated with environmental modulation of the gut microbiome
Source: iScience. 2021 Dec 24;25(1):103687. doi: 10.1016/j.isci.2021.103687 (PMC8760441; doi:10.1016/j.isci.2021.103687)
Supplement: Table S7. Post-hoc results for genotype given sex and housing types in variable forepaw stance width, related to Figures 1D and S1C [file mmc8.xlsx]

## Sheet: Table S7
Table S7: Post-hoc results for genotype given sex and housing types in variable forepaw stance width, Related to Figure 1D and S1C.
contrast	Housing	Sex	estimate	SE	df	t.ratio	p.value
WT - HD	SH	Female	0.144571	0.137952	26	1.04799	0.30429
WT - HD	EE	Female	0.0624025	0.138209	26	0.451508	0.655367
WT - HD	EX	Female	0.0757869	0.141402	26	0.535968	0.596537
WT - HD	SH	Male	0.305429	0.137952	26	2.21403	0.0358025
WT - HD	EE	Male	0.22326	0.139303	26	1.6027	0.121083
WT - HD	EX	Male	0.236644	0.141402	26	1.67356	0.106209
