# Supplementary material for: Gene-environment-gut interactions in Huntington's disease mice are associated with environmental modulation of the gut microbiome
Source: iScience. 2021 Dec 24;25(1):103687. doi: 10.1016/j.isci.2021.103687 (PMC8760441; doi:10.1016/j.isci.2021.103687)
Supplement: Table S8. Post-hoc results for genotype given sex and housing types in variable forepaw stride length, related to Figures 1D and S1D [file mmc9.xlsx]

## Sheet: Table S8
Table S8: Post-hoc results for genotype given sex and housing types in variable forepaw stride length, Related to Figure 1D and S1D.
contrast	Housing	Sex	estimate	SE	df	t.ratio	p.value
WT - HD	SH	Female	-0.432279	0.20277	26	-2.13187	0.042632
WT - HD	EE	Female	-0.214789	0.203275	26	-1.05664	0.300395
WT - HD	EX	Female	0.00419822	0.209852	26	0.0200057	0.984192
WT - HD	SH	Male	-0.0643119	0.20277	26	-0.317167	0.75365
WT - HD	EE	Male	0.153179	0.205475	26	0.745486	0.462665
WT - HD	EX	Male	0.372165	0.209852	26	1.77347	0.0878662
