# Supplementary material for: Gene-environment-gut interactions in Huntington's disease mice are associated with environmental modulation of the gut microbiome
Source: iScience. 2021 Dec 24;25(1):103687. doi: 10.1016/j.isci.2021.103687 (PMC8760441; doi:10.1016/j.isci.2021.103687)
Supplement: Table S9. Post-hoc results for genotype given sex and housing types in variable hindpaw stride length, related to Figures 1D and S1D [file mmc10.xlsx]

## Sheet: Table S9
Table S9: Post-hoc results for genotype given sex and housing types in variable hindpaw stride length, Related to Figure 1D and S1D.
contrast	Genotype	estimate	SE	df	t.ratio	p.value
SH - EE	WT	-0.245546	0.161057	26	-1.52459	0.296191
SH - EX	WT	-0.406818	0.162862	26	-2.49793	0.0486239
EE - EX	WT	-0.161273	0.164598	26	-0.979797	0.59587
SH - EE	HD	-0.075	0.166365	26	-0.450817	0.894474
SH - EX	HD	0.131136	0.170473	26	0.76925	0.724839
EE - EX	HD	0.206136	0.170473	26	1.2092	0.458499
