# Supplementary material for: Gene-environment-gut interactions in Huntington's disease mice are associated with environmental modulation of the gut microbiome
Source: iScience. 2021 Dec 24;25(1):103687. doi: 10.1016/j.isci.2021.103687 (PMC8760441; doi:10.1016/j.isci.2021.103687)
Supplement: Table S10. Post-hoc results for sex and genotype given housing type and week in variable clasping score, related to Figure 1E [file mmc11.xlsx]

## Sheet: Table S10
Table S10: Post-hoc results for sex and genotype given housing type and week in variable clasping score, Related to Figure 1E.
contrast	Housing	Week	estimate	SE	df	z.ratio	p.value
WT Female - HD Female	SH	6	-0.804965	0.306927	#DIV/0!	-2.62266	0.0432952
WT Female - WT Male	SH	6	-0.611638	0.306046	#DIV/0!	-1.99852	0.188468
WT Female - HD Male	SH	6	-1.4166	0.438237	#DIV/0!	-3.23251	0.00673133
HD Female - WT Male	SH	6	0.193327	0.428585	#DIV/0!	0.451082	0.969436
HD Female - HD Male	SH	6	-0.611638	0.306046	#DIV/0!	-1.99852	0.188468
WT Male - HD Male	SH	6	-0.804965	0.306927	#DIV/0!	-2.62266	0.0432952
WT Female - HD Female	EE	6	-0.804965	0.306927	#DIV/0!	-2.62266	0.0432952
WT Female - WT Male	EE	6	-0.611638	0.306046	#DIV/0!	-1.99852	0.188468
WT Female - HD Male	EE	6	-1.4166	0.438237	#DIV/0!	-3.23251	0.00673133
HD Female - WT Male	EE	6	0.193327	0.428585	#DIV/0!	0.451082	0.969436
HD Female - HD Male	EE	6	-0.611638	0.306046	#DIV/0!	-1.99852	0.188468
WT Male - HD Male	EE	6	-0.804965	0.306927	#DIV/0!	-2.62266	0.0432952
WT Female - HD Female	EX	6	-0.804965	0.306927	#DIV/0!	-2.62266	0.0432952
WT Female - WT Male	EX	6	-0.611638	0.306046	#DIV/0!	-1.99852	0.188468
WT Female - HD Male	EX	6	-1.4166	0.438237	#DIV/0!	-3.23251	0.00673133
HD Female - WT Male	EX	6	0.193327	0.428585	#DIV/0!	0.451082	0.969436
HD Female - HD Male	EX	6	-0.611638	0.306046	#DIV/0!	-1.99852	0.188468
WT Male - HD Male	EX	6	-0.804965	0.306927	#DIV/0!	-2.62266	0.0432952
WT Female - HD Female	SH	7	-0.804965	0.306927	#DIV/0!	-2.62266	0.0432952
WT Female - WT Male	SH	7	-0.611638	0.306046	#DIV/0!	-1.99852	0.188468
WT Female - HD Male	SH	7	-1.4166	0.438237	#DIV/0!	-3.23251	0.00673133
HD Female - WT Male	SH	7	0.193327	0.428585	#DIV/0!	0.451082	0.969436
HD Female - HD Male	SH	7	-0.611638	0.306046	#DIV/0!	-1.99852	0.188468
WT Male - HD Male	SH	7	-0.804965	0.306927	#DIV/0!	-2.62266	0.0432952
WT Female - HD Female	EE	7	-0.804965	0.306927	#DIV/0!	-2.62266	0.0432952
WT Female - WT Male	EE	7	-0.611638	0.306046	#DIV/0!	-1.99852	0.188468
WT Female - HD Male	EE	7	-1.4166	0.438237	#DIV/0!	-3.23251	0.00673133
HD Female - WT Male	EE	7	0.193327	0.428585	#DIV/0!	0.451082	0.969436
HD Female - HD Male	EE	7	-0.611638	0.306046	#DIV/0!	-1.99852	0.188468
WT Male - HD Male	EE	7	-0.804965	0.306927	#DIV/0!	-2.62266	0.0432952
WT Female - HD Female	EX	7	-0.804965	0.306927	#DIV/0!	-2.62266	0.0432952
WT Female - WT Male	EX	7	-0.611638	0.306046	#DIV/0!	-1.99852	0.188468
WT Female - HD Male	EX	7	-1.4166	0.438237	#DIV/0!	-3.23251	0.00673133
HD Female - WT Male	EX	7	0.193327	0.428585	#DIV/0!	0.451082	0.969436
HD Female - HD Male	EX	7	-0.611638	0.306046	#DIV/0!	-1.99852	0.188468
WT Male - HD Male	EX	7	-0.804965	0.306927	#DIV/0!	-2.62266	0.0432952
WT Female - HD Female	SH	8	-0.804965	0.306927	#DIV/0!	-2.62266	0.0432952
WT Female - WT Male	SH	8	-0.611638	0.306046	#DIV/0!	-1.99852	0.188468
WT Female - HD Male	SH	8	-1.4166	0.438237	#DIV/0!	-3.23251	0.00673133
HD Female - WT Male	SH	8	0.193327	0.428585	#DIV/0!	0.451082	0.969436
HD Female - HD Male	SH	8	-0.611638	0.306046	#DIV/0!	-1.99852	0.188468
WT Male - HD Male	SH	8	-0.804965	0.306927	#DIV/0!	-2.62266	0.0432952
WT Female - HD Female	EE	8	-0.804965	0.306927	#DIV/0!	-2.62266	0.0432952
WT Female - WT Male	EE	8	-0.611638	0.306046	#DIV/0!	-1.99852	0.188468
WT Female - HD Male	EE	8	-1.4166	0.438237	#DIV/0!	-3.23251	0.00673133
HD Female - WT Male	EE	8	0.193327	0.428585	#DIV/0!	0.451082	0.969436
HD Female - HD Male	EE	8	-0.611638	0.306046	#DIV/0!	-1.99852	0.188468
WT Male - HD Male	EE	8	-0.804965	0.306927	#DIV/0!	-2.62266	0.0432952
WT Female - HD Female	EX	8	-0.804965	0.306927	#DIV/0!	-2.62266	0.0432952
WT Female - WT Male	EX	8	-0.611638	0.306046	#DIV/0!	-1.99852	0.188468
WT Female - HD Male	EX	8	-1.4166	0.438237	#DIV/0!	-3.23251	0.00673133
HD Female - WT Male	EX	8	0.193327	0.428585	#DIV/0!	0.451082	0.969436
HD Female - HD Male	EX	8	-0.611638	0.306046	#DIV/0!	-1.99852	0.188468
WT Male - HD Male	EX	8	-0.804965	0.306927	#DIV/0!	-2.62266	0.0432952
WT Female - HD Female	SH	9	-0.804965	0.306927	#DIV/0!	-2.62266	0.0432952
WT Female - WT Male	SH	9	-0.611638	0.306046	#DIV/0!	-1.99852	0.188468
WT Female - HD Male	SH	9	-1.4166	0.438237	#DIV/0!	-3.23251	0.00673133
HD Female - WT Male	SH	9	0.193327	0.428585	#DIV/0!	0.451082	0.969436
HD Female - HD Male	SH	9	-0.611638	0.306046	#DIV/0!	-1.99852	0.188468
WT Male - HD Male	SH	9	-0.804965	0.306927	#DIV/0!	-2.62266	0.0432952
WT Female - HD Female	EE	9	-0.804965	0.306927	#DIV/0!	-2.62266	0.0432952
WT Female - WT Male	EE	9	-0.611638	0.306046	#DIV/0!	-1.99852	0.188468
WT Female - HD Male	EE	9	-1.4166	0.438237	#DIV/0!	-3.23251	0.00673133
HD Female - WT Male	EE	9	0.193327	0.428585	#DIV/0!	0.451082	0.969436
HD Female - HD Male	EE	9	-0.611638	0.306046	#DIV/0!	-1.99852	0.188468
WT Male - HD Male	EE	9	-0.804965	0.306927	#DIV/0!	-2.62266	0.0432952
WT Female - HD Female	EX	9	-0.804965	0.306927	#DIV/0!	-2.62266	0.0432952
WT Female - WT Male	EX	9	-0.611638	0.306046	#DIV/0!	-1.99852	0.188468
WT Female - HD Male	EX	9	-1.4166	0.438237	#DIV/0!	-3.23251	0.00673133
HD Female - WT Male	EX	9	0.193327	0.428585	#DIV/0!	0.451082	0.969436
HD Female - HD Male	EX	9	-0.611638	0.306046	#DIV/0!	-1.99852	0.188468
WT Male - HD Male	EX	9	-0.804965	0.306927	#DIV/0!	-2.62266	0.0432952
WT Female - HD Female	SH	10	-0.804965	0.306927	#DIV/0!	-2.62266	0.0432952
WT Female - WT Male	SH	10	-0.611638	0.306046	#DIV/0!	-1.99852	0.188468
WT Female - HD Male	SH	10	-1.4166	0.438237	#DIV/0!	-3.23251	0.00673133
HD Female - WT Male	SH	10	0.193327	0.428585	#DIV/0!	0.451082	0.969436
HD Female - HD Male	SH	10	-0.611638	0.306046	#DIV/0!	-1.99852	0.188468
WT Male - HD Male	SH	10	-0.804965	0.306927	#DIV/0!	-2.62266	0.0432952
WT Female - HD Female	EE	10	-0.804965	0.306927	#DIV/0!	-2.62266	0.0432952
WT Female - WT Male	EE	10	-0.611638	0.306046	#DIV/0!	-1.99852	0.188468
WT Female - HD Male	EE	10	-1.4166	0.438237	#DIV/0!	-3.23251	0.00673133
HD Female - WT Male	EE	10	0.193327	0.428585	#DIV/0!	0.451082	0.969436
HD Female - HD Male	EE	10	-0.611638	0.306046	#DIV/0!	-1.99852	0.188468
WT Male - HD Male	EE	10	-0.804965	0.306927	#DIV/0!	-2.62266	0.0432952
WT Female - HD Female	EX	10	-0.804965	0.306927	#DIV/0!	-2.62266	0.0432952
WT Female - WT Male	EX	10	-0.611638	0.306046	#DIV/0!	-1.99852	0.188468
WT Female - HD Male	EX	10	-1.4166	0.438237	#DIV/0!	-3.23251	0.00673133
HD Female - WT Male	EX	10	0.193327	0.428585	#DIV/0!	0.451082	0.969436
HD Female - HD Male	EX	10	-0.611638	0.306046	#DIV/0!	-1.99852	0.188468
WT Male - HD Male	EX	10	-0.804965	0.306927	#DIV/0!	-2.62266	0.0432952
WT Female - HD Female	SH	11	-0.804965	0.306927	#DIV/0!	-2.62266	0.0432952
WT Female - WT Male	SH	11	-0.611638	0.306046	#DIV/0!	-1.99852	0.188468
WT Female - HD Male	SH	11	-1.4166	0.438237	#DIV/0!	-3.23251	0.00673133
HD Female - WT Male	SH	11	0.193327	0.428585	#DIV/0!	0.451082	0.969436
HD Female - HD Male	SH	11	-0.611638	0.306046	#DIV/0!	-1.99852	0.188468
WT Male - HD Male	SH	11	-0.804965	0.306927	#DIV/0!	-2.62266	0.0432952
WT Female - HD Female	EE	11	-0.804965	0.306927	#DIV/0!	-2.62266	0.0432952
WT Female - WT Male	EE	11	-0.611638	0.306046	#DIV/0!	-1.99852	0.188468
WT Female - HD Male	EE	11	-1.4166	0.438237	#DIV/0!	-3.23251	0.00673133
HD Female - WT Male	EE	11	0.193327	0.428585	#DIV/0!	0.451082	0.969436
HD Female - HD Male	EE	11	-0.611638	0.306046	#DIV/0!	-1.99852	0.188468
WT Male - HD Male	EE	11	-0.804965	0.306927	#DIV/0!	-2.62266	0.0432952
WT Female - HD Female	EX	11	-0.804965	0.306927	#DIV/0!	-2.62266	0.0432952
WT Female - WT Male	EX	11	-0.611638	0.306046	#DIV/0!	-1.99852	0.188468
WT Female - HD Male	EX	11	-1.4166	0.438237	#DIV/0!	-3.23251	0.00673133
HD Female - WT Male	EX	11	0.193327	0.428585	#DIV/0!	0.451082	0.969436
HD Female - HD Male	EX	11	-0.611638	0.306046	#DIV/0!	-1.99852	0.188468
WT Male - HD Male	EX	11	-0.804965	0.306927	#DIV/0!	-2.62266	0.0432952
WT Female - HD Female	SH	12	-0.804965	0.306927	#DIV/0!	-2.62266	0.0432952
WT Female - WT Male	SH	12	-0.611638	0.306046	#DIV/0!	-1.99852	0.188468
WT Female - HD Male	SH	12	-1.4166	0.438237	#DIV/0!	-3.23251	0.00673133
HD Female - WT Male	SH	12	0.193327	0.428585	#DIV/0!	0.451082	0.969436
HD Female - HD Male	SH	12	-0.611638	0.306046	#DIV/0!	-1.99852	0.188468
WT Male - HD Male	SH	12	-0.804965	0.306927	#DIV/0!	-2.62266	0.0432952
WT Female - HD Female	EE	12	-0.804965	0.306927	#DIV/0!	-2.62266	0.0432952
WT Female - WT Male	EE	12	-0.611638	0.306046	#DIV/0!	-1.99852	0.188468
WT Female - HD Male	EE	12	-1.4166	0.438237	#DIV/0!	-3.23251	0.00673133
HD Female - WT Male	EE	12	0.193327	0.428585	#DIV/0!	0.451082	0.969436
HD Female - HD Male	EE	12	-0.611638	0.306046	#DIV/0!	-1.99852	0.188468
WT Male - HD Male	EE	12	-0.804965	0.306927	#DIV/0!	-2.62266	0.0432952
WT Female - HD Female	EX	12	-0.804965	0.306927	#DIV/0!	-2.62266	0.0432952
WT Female - WT Male	EX	12	-0.611638	0.306046	#DIV/0!	-1.99852	0.188468
WT Female - HD Male	EX	12	-1.4166	0.438237	#DIV/0!	-3.23251	0.00673133
HD Female - WT Male	EX	12	0.193327	0.428585	#DIV/0!	0.451082	0.969436
HD Female - HD Male	EX	12	-0.611638	0.306046	#DIV/0!	-1.99852	0.188468
WT Male - HD Male	EX	12	-0.804965	0.306927	#DIV/0!	-2.62266	0.0432952
