# Supplementary material for: Gene-environment-gut interactions in Huntington's disease mice are associated with environmental modulation of the gut microbiome
Source: iScience. 2021 Dec 24;25(1):103687. doi: 10.1016/j.isci.2021.103687 (PMC8760441; doi:10.1016/j.isci.2021.103687)
Supplement: Table S11. Post-hoc results for genotype and sex given housing type in variable brain weight, related to Figure 1F [file mmc12.xlsx]

## Sheet: Table S11
Table S11: Post-hoc results for genotype and sex given housing type in variable brain weight, Related to Figure 1F.
contrast	Housing	estimate	SE	df	t.ratio	p.value
WT Female - HD Female	SH	0.0487022	0.0138715	26	3.51095	0.00841418
WT Female - WT Male	SH	-0.0300314	0.0137888	26	-2.17796	0.156008
WT Female - HD Male	SH	0.000833333	0.0168129	26	0.0495652	0.999955
HD Female - WT Male	SH	-0.0787336	0.0170118	26	-4.62819	0.000491882
HD Female - HD Male	SH	-0.0478689	0.0138715	26	-3.45087	0.00974119
WT Male - HD Male	SH	0.0308648	0.0137888	26	2.23839	0.139442
WT Female - HD Female	EE	0.0406817	0.013981	26	2.90979	0.0346275
WT Female - WT Male	EE	-0.00451094	0.0138103	26	-0.326636	0.987684
WT Female - HD Male	EE	0.0183333	0.0168129	26	1.09043	0.698354
HD Female - WT Male	EE	-0.0451926	0.0172245	26	-2.62374	0.0645718
HD Female - HD Male	EE	-0.0223484	0.013981	26	-1.59848	0.396937
WT Male - HD Male	EE	0.0228443	0.0138103	26	1.65415	0.367393
WT Female - HD Female	EX	0.0358695	0.0139122	26	2.57828	0.071027
WT Female - WT Male	EX	-0.0198052	0.0139122	26	-1.42359	0.496542
WT Female - HD Male	EX	-0.00177313	0.0170118	26	-0.10423	0.999584
HD Female - WT Male	EX	-0.0556747	0.0172115	26	-3.23474	0.0163596
HD Female - HD Male	EX	-0.0376426	0.0139922	26	-2.69025	0.0560597
WT Male - HD Male	EX	0.0180321	0.0139922	26	1.28872	0.578037
