# Supplementary material for: Gene-environment-gut interactions in Huntington's disease mice are associated with environmental modulation of the gut microbiome
Source: iScience. 2021 Dec 24;25(1):103687. doi: 10.1016/j.isci.2021.103687 (PMC8760441; doi:10.1016/j.isci.2021.103687)
Supplement: Table S12. Post-hoc results for sex given housing type in variable Butyrate, related to Figure 2C [file mmc13.xlsx]

## Sheet: Table S12
Table S12: Post-hoc results for sex given housing type in variable Butyrate, Related to Figure 2C.
contrast	Housing	estimate	SE	df	t.ratio	p.value
Female - Male	SH	-45358.9	50238.7	14	-0.902869	0.381868
Female - Male	EE	26142.3	50238.7	14	0.520361	0.610943
Female - Male	EX	115747	51709.5	14	2.23841	0.0419605
