# Supplementary material for: Gene-environment-gut interactions in Huntington's disease mice are associated with environmental modulation of the gut microbiome
Source: iScience. 2021 Dec 24;25(1):103687. doi: 10.1016/j.isci.2021.103687 (PMC8760441; doi:10.1016/j.isci.2021.103687)
Supplement: Table S13. Post-hoc results for sex given housing type in variable Valerate, related to Figure 2D [file mmc14.xlsx]

## Sheet: Table S13
Table S13: Post-hoc results for sex given housing type in variable Valerate, Related to Figure 2D.
contrast	Housing	estimate	SE	df	t.ratio	p.value
Female - Male	SH	-2055.85	3354.71	14	-0.612823	0.549819
Female - Male	EE	-2034.68	3354.71	14	-0.606513	0.553882
Female - Male	EX	9981.1	3498.81	14	2.85271	0.0127814
