# Supplementary material for: Gene-environment-gut interactions in Huntington's disease mice are associated with environmental modulation of the gut microbiome
Source: iScience. 2021 Dec 24;25(1):103687. doi: 10.1016/j.isci.2021.103687 (PMC8760441; doi:10.1016/j.isci.2021.103687)
Supplement: Table S14. Loading values for OTUs selected in sPLS-DA for females along with their adjusted p-values from LMM, related to Figure 7 [file mmc15.xlsx]

## Sheet: Table S14
Table S14: Loading values for OTUs selected in sPLS-DA for females along with their adjusted p-values from LMM, Related to Figure 7.
OTU	HD		WT		Adjusted P value from LMM
	Comp 1	Comp 2	Comp 1	Comp 2	HD	EE	EX	HD:EE	HD:EX
OTU_1	0	-0.0795529	0	-0.00156327	0.988609	0.997312	0.835361	0.955167	0.9968
OTU_2	0	0	0	-0.00185259	0.778421	0.997312	0.837947	0.955167	0.926503
OTU_3	0	-0.120119	0	-0.0351242	0.805194	0.997312	0.9974	0.955167	0.926503
OTU_6	0.0169994	0	0	0	0.29725	0.997312	0.827637	0.955167	0.926503
OTU_10	0	0	0.181256	-0.176242	0.988609	0.997312	0.827637	0.955167	0.926503
OTU_12	0	-0.0493598	0	0	0.778421	0.997312	0.938842	0.955167	0.926503
OTU_13	0	-0.116771	0	-0.0184312	0.805194	0.997312	0.9974	0.955167	0.926503
OTU_16	0	0	0.382063	0	0.805194	0.997312	0.827637	0.955167	0.926503
OTU_18	0	0	-0.42389	0	0.971341	0.997312	0.827637	0.955167	0.926503
OTU_25	0	0.0474515	0	0	0.875994	0.997312	0.902292	0.955167	0.9968
OTU_30	0	0	0	-0.0355861	0.841248	0.997312	0.827637	0.955167	0.926503
OTU_33	0	0	0	-0.0531411	0.778421	0.997312	0.827637	0.955167	0.926503
OTU_34	0	-0.108759	0	0	0.875994	0.997312	0.873993	0.966083	0.926503
OTU_36	0	0.106	0	0	0.964531	0.997312	0.938842	0.966083	0.926503
OTU_40	0	-0.211725	0	-0.159048	0.875994	0.997312	0.902292	0.959119	0.926503
OTU_43	0	0	0	-0.0678609	0.875994	0.997312	0.877102	0.955167	0.926503
OTU_44	0	0	0	-0.00211799	0.875994	0.997312	0.9974	0.977269	0.995076
OTU_45	0	0	0	-0.127997	0.964531	0.997312	0.9974	0.955167	0.9968
OTU_46	-0.00244551	0	0	-0.0584527	0.778421	0.997312	0.914344	0.955167	0.926503
OTU_48	0.202026	0	0	0	0.5394	0.997312	0.850835	0.955167	0.926503
OTU_50	0	-0.315373	0	0	0.875994	0.997312	0.9974	0.955167	0.926503
OTU_51	0	0	0	-0.124799	0.875994	0.997312	0.835361	0.955167	0.926503
OTU_52	0	0.0291983	0	0	0.805194	0.997312	0.974376	0.955167	0.926503
OTU_53	0	0	0	-0.0975202	0.778421	0.997312	0.827637	0.961178	0.932925
OTU_54	0	0	0	-0.0548626	0.805194	0.997312	0.827637	0.961178	0.95236
OTU_55	0	0	0	-0.189389	0.964531	0.997312	0.986704	0.962174	0.926503
OTU_58	0	0.124077	0.240136	0	0.805194	0.9986	0.827637	0.993301	0.926503
OTU_60	0	0.0959589	0	-0.0915903	0.875994	0.997312	0.9974	0.966083	0.9968
OTU_61	0	0	0	-0.067251	0.778421	0.997312	0.827637	0.955167	0.926503
OTU_62	0	0	0	0.0230143	0.778421	0.997312	0.835361	0.955167	0.926503
OTU_64	0	0	0	0.104028	0.633167	0.997312	0.988063	0.955167	0.926503
OTU_65	0	0.0587743	0	-0.0119066	0.964531	0.997312	0.827637	0.966083	0.926503
OTU_66	0	-0.122094	0	0	0.874143	0.997312	0.827637	0.955167	0.926503
OTU_67	0	0.294025	0	0	0.841248	0.997312	0.984322	0.955167	0.956453
OTU_68	0	0	0	2.10009e-05	0.964531	0.997312	0.873993	0.966083	0.968832
OTU_69	0	0	0	-0.0974943	0.964531	0.997312	0.827637	0.966083	0.956453
OTU_73	0	0	0	-0.0995343	0.960443	0.997312	0.827637	0.9975	0.932925
OTU_75	0	0	0	0.109642	0.778421	0.997312	0.9974	0.955167	0.935205
OTU_76	0	0	0.0679641	0	0.988609	0.997312	0.827637	0.955167	0.926503
OTU_77	0	0	0	0.148418	0.778421	0.997312	0.827637	0.955167	0.926503
OTU_80	0	-0.0892648	0	0	0.778421	0.9986	0.9974	0.955167	0.926503
OTU_82	0	0	0.127489	0	0.841248	0.9986	0.827637	0.955167	0.926503
OTU_89	0	0	0	-0.276758	0.805194	0.997312	0.9974	0.959119	0.926503
OTU_91	0	0	0	-0.00616066	0.914043	0.997312	0.827637	0.955167	0.926503
OTU_100	0	0	0	-0.142969	0.778421	0.997312	0.827637	0.955167	0.926503
OTU_101	0	0	0	-0.0186776	0.875994	0.997312	0.827637	0.959119	0.956453
OTU_102	0	-0.060911	0	0	0.966667	0.997312	0.995554	0.966083	0.956453
OTU_105	0	0	0	0.113599	0.841248	0.997312	0.962352	0.955167	0.945807
OTU_120	0	0	0	0.0409327	0.875994	0.997312	0.827637	0.955167	0.978863
OTU_121	0	0	0	0.139763	0.551	0.997312	0.827637	0.955167	0.926503
OTU_123	0	-0.0510428	0	0	0.875994	0.997312	0.995554	0.959119	0.926503
OTU_127	0	0.055744	0	0	0.966667	0.997312	0.827637	0.959119	0.956453
OTU_131	0	-0.231456	0	0	0.841248	0.997312	0.827637	0.955167	0.9968
OTU_138	0	0.0943147	0	-0.0180083	0.875994	0.997312	0.938842	0.955167	0.9968
OTU_144	-0.0914149	0	0	0.205538	0.874143	0.997312	0.827637	0.967982	0.956453
OTU_146	0	0	0	0.0524992	0.841248	0.997312	0.902292	0.955167	0.9968
OTU_147	-0.0705081	0	0	0	0.541333	0.997312	0.827637	0.955167	0.926503
OTU_148	0.531115	0	-0.110986	0	0.778421	0.997312	0.827637	0.955167	0.956453
OTU_151	0	0	0	0.0159825	0.633167	0.997312	0.853429	0.955167	0.926503
OTU_153	0	0	0	0.165611	0.778421	0.997312	0.827637	0.955167	0.926503
OTU_160	0	0	0	-0.145316	0.29725	0.997312	0.827637	0.955167	0.939738
OTU_161	0	0.147288	0	0	0.937382	0.997312	0.827637	0.959119	0.926503
OTU_162	0	0	0	0.0592957	0.875994	0.997312	0.877102	0.959119	0.956453
OTU_163	0	0	0	0.0476821	0.805194	0.997312	0.827637	0.959119	0.926503
OTU_170	0	0	0	-0.25508	0.964531	0.997312	0.827637	0.955167	0.926503
OTU_172	0	0	-0.116494	0	0.805194	0.997312	0.827637	0.962174	0.926503
OTU_175	0	-0.13004	0.0143889	0.160032	0.689308	0.997312	0.827637	0.955167	0.926503
OTU_177	0	0	0	0.101801	0.875994	0.997312	0.938842	0.966083	0.962192
OTU_188	0	0	0	0.0125014	0.807693	0.997312	0.827637	0.993301	0.945807
OTU_192	0	0	0	0.0541026	0.875994	0.997312	0.938842	0.989715	0.956453
OTU_197	0	0	0	0.0272183	0.964531	0.997312	0.827637	0.959119	0.926503
OTU_203	0	0	0	-0.0884856	0.834461	0.997312	0.9974	0.959119	0.956453
OTU_205	0	0	0	-0.0201649	0.805194	0.997312	0.986704	0.955167	0.926503
OTU_216	0	0	0	-0.122881	0.978407	0.997312	0.827637	0.959119	0.956453
OTU_221	0	0	0	0.00418594	0.988609	0.997312	0.983714	0.955167	0.956453
OTU_249	0	0	0.0273876	0	0.867364	0.997312	0.827637	0.955167	0.926503
OTU_256	-0.553017	0	0	0	0.633167	0.997312	0.827637	0.955167	0.926503
OTU_258	0	0	0	0.181756	0.964531	0.997312	0.902292	0.955167	0.9968
OTU_259	-0.499036	0	0	0.177641	0.778421	0.997312	0.827637	0.955167	0.956453
OTU_261	0	-0.279663	0	0.114201	0.805194	0.997312	0.827637	0.955167	0.926503
OTU_264	0	0.033819	0.271207	0	0.947954	0.997312	0.827637	0.966083	0.956453
OTU_268	0	0	0	0.170508	0.778421	0.997312	0.988063	0.959119	0.960208
OTU_270	-0.268937	0	0.133614	0	0.805194	0.997312	0.827637	0.955167	0.926503
OTU_274	0	0	0	0.00124517	0.805194	0.997312	0.988063	0.955167	0.926503
OTU_276	0	0.115971	0.0534528	0	0.841248	0.997312	0.827637	0.961178	0.926503
OTU_277	0	-0.209441	0	0	0.778421	0.997312	0.913346	0.961178	0.926503
OTU_278	0	0.0778927	0	0	0.875994	0.997312	0.827637	0.955167	0.956453
OTU_290	0	0	0	0.0415992	0.988609	0.997312	0.860773	0.9975	0.926503
OTU_295	0	-0.00384467	0	0	0.964531	0.997312	0.902292	0.955167	0.960208
OTU_300	0	0	-0.0610972	0	0.988609	0.997312	0.827637	0.955167	0.968832
OTU_323	0	0.175031	0.0647766	0	0.778421	0.997312	0.827637	0.955167	0.926503
OTU_348	0	-0.0510468	0	0	0.778421	0.997312	0.9974	0.955167	0.926503
OTU_349	0	-0.0515966	0	0	0.778421	0.997312	0.9974	0.955167	0.926503
OTU_351	0	0	-0.353746	0	0.964531	0.997312	0.827637	0.955167	0.95236
OTU_354	0	0	-0.0279635	0	0.850585	0.997312	0.827637	0.955167	0.960208
OTU_355	0	0	-0.016938	0	0.789444	0.997312	0.827637	0.955167	0.926503
OTU_357	0	0	-0.00287256	0	0.874143	0.997312	0.902292	0.959119	0.956453
OTU_362	0	0.460975	0	0	0.971341	0.997312	0.9974	0.955167	0.956453
OTU_364	0	0	0	-0.172257	0.633167	0.997312	0.827637	0.955167	0.926503
OTU_374	0	0	0	0.100565	0.778421	0.997312	0.9974	0.955167	0.956453
OTU_380	0	0	0	0.0277382	0.778421	0.997312	0.9974	0.955167	0.926503
OTU_386	0	0.0329211	0	0.0231397	0.841248	0.997312	0.837947	0.955167	0.926503
OTU_388	0	-0.190035	0	0.0648229	0.964531	0.997312	0.9974	0.959119	0.926503
OTU_471	0	0	0	0.0501877	0.805194	0.997312	0.989311	0.955167	0.926503
OTU_473	-0.190495	0	0	0.201533	0.807693	0.997312	0.902292	0.955167	0.926503
OTU_480	0	0	0	0.0869984	0.918537	0.997312	0.994871	0.955167	0.9968
OTU_483	0	-0.208321	0	0.0338008	0.875994	0.997312	0.827637	0.955167	0.926503
OTU_508	0	0	0	0.139252	0.778421	0.997312	0.827637	0.955167	0.926503
OTU_531	0	0	-0.55471	0	0.971341	0.997312	0.827637	0.959119	0.926503
OTU_532	0	0	0	-0.00979434	0.875994	0.997312	0.856736	0.955167	0.926503
OTU_557	0	0	0	-0.0779609	0.935502	0.997312	0.902292	0.955167	0.935069
OTU_585	0	0	0	-0.0731682	0.874143	0.997312	0.938842	0.959119	0.988911
OTU_602	0	0	0	-0.16233	0.778421	0.997312	0.902292	0.955167	0.926503
OTU_681	0	0.0518745	0	0	0.875994	0.997312	0.938842	0.955167	0.951267
OTU_689	0	0	0	-0.147538	0.971341	0.997312	0.860773	0.955167	0.926503
OTU_705	0	0	0	-0.173863	0.971341	0.997312	0.983714	0.977269	0.9968
OTU_707	0	0.122294	0	-0.217824	0.971341	0.997312	0.827637	0.955167	0.926503
OTU_762	0	0	0	0.0403146	0.947954	0.997312	0.827637	0.962174	0.966911
OTU_764	0	0.145612	0	0	0.875994	0.997312	0.983714	0.966083	0.926503
OTU_769	0	0	0	0.049739	0.805194	0.997312	0.902292	0.955167	0.968832
OTU_830	0	0	0	-0.129143	0.875994	0.997312	0.827637	0.955167	0.956453
OTU_1014	0	0	0	0.168334	0.841248	0.997312	0.827637	0.955167	0.978863
OTU_1979	0	-0.185037	0	0	0.943971	0.997312	0.938842	0.959119	0.926503
OTU_2307	0	0	0	0.0181994	0.778421	0.997312	0.942308	0.955167	0.926503
OTU_2447	0	0	0	0.0181994	0.805194	0.997312	0.938842	0.955167	0.926503
