# Supplementary material for: Gene-environment-gut interactions in Huntington's disease mice are associated with environmental modulation of the gut microbiome
Source: iScience. 2021 Dec 24;25(1):103687. doi: 10.1016/j.isci.2021.103687 (PMC8760441; doi:10.1016/j.isci.2021.103687)
Supplement: Table S15. Loading values for OTUs selected in sPLS-DA for males along with their adjusted p-values from LMM, related to Figure 6 [file mmc16.xlsx]

## Sheet: Table S15
Table S15: Loading values for OTUs selected in sPLS-DA for males along with their adjusted p-values from LMM, Related to Figure 6.
OTU	HD		WT		Adjusted P value from LMM
	Comp 1	Comp 2	Comp 1	Comp 2	HD	EE	EX	HD:EE	HD:EX
OTU_2	0	0	0.0735472	0	0.956646	0.997764	0.835539	0.9982	0.9925
OTU_5	0	0	0.0828897	-0.0966858	0.914974	0.997764	0.6232	0.9982	0.9925
OTU_7	0	0	-0.21418	0	0.842667	0.997764	0.538514	0.9982	0.9925
OTU_9	0	0	-0.0895865	0	0.967936	0.997764	0.8524	0.9982	0.9925
OTU_12	0	-0.124821	0	0	0.914974	0.997764	0.8524	0.9982	0.9925
OTU_13	0	-0.156881	0	0	0.3572	0.997764	0.893478	0.9982	0.9925
OTU_19	0	0	-0.0617299	0	0.842667	0.997764	0.835539	0.9982	0.9925
OTU_21	0	0.273587	-0.171698	0	0.914974	0.997764	0.8032	0.9982	0.9925
OTU_23	0	0	0.0228027	0	0.914974	0.997764	0.8524	0.9982	0.9925
OTU_24	0	0	0	0.0934213	0.956646	0.997764	0.935759	0.9982	0.9925
OTU_28	0	0	0.0403509	-0.112975	0.914974	0.997764	0.835539	0.9982	0.9925
OTU_29	0	0	-0.194628	0	0.914974	0.997764	0.835539	0.9982	0.9925
OTU_31	0	0	-0.00967055	0	0.914974	0.997764	0.835539	0.9982	0.9925
OTU_33	0	0	0.110218	0	0.842667	0.997764	0.753486	0.9982	0.9925
OTU_36	0	0	0.0732613	0	0.917043	0.997764	0.8524	0.9982	0.9925
OTU_37	0	0	-0.0428042	0	0.917043	0.997764	0.8524	0.9982	0.9925
OTU_38	0	0.224386	0	0	0.933675	0.997764	0.935759	0.9982	0.9925
OTU_43	0	0	0	0.173913	0.914974	0.997764	0.994558	0.9982	0.9925
OTU_44	0	0	0.028258	0	0.914974	0.997764	0.859567	0.9982	0.9925
OTU_48	0	0	-0.0593763	0	0.956117	0.997764	0.835539	0.9982	0.9925
OTU_49	0	0.3246	-0.0279817	0	0.787757	0.997764	0.835539	0.9982	0.9925
OTU_50	0	0	-0.1663	0	0.842667	0.997764	0.538514	0.9982	0.9925
OTU_55	0	0	-0.21605	0	0.1064	0.997764	0.466133	0.9982	0.6384
OTU_58	0	0	0.0538348	0	0.842667	0.997764	0.835539	0.9982	0.9925
OTU_59	0	0	0	-0.307161	0.914974	0.997764	0.986506	0.9982	0.9925
OTU_61	0	0	-0.0219773	0	0.537067	0.997764	0.835539	0.9982	0.9925
OTU_63	0	0.417197	0	0	0.914974	0.997764	0.935759	0.9982	0.9925
OTU_67	0	0	0.0582493	0	0.914974	0.997764	0.835539	0.9982	0.9925
OTU_71	0	0	0.0133886	0.126409	0.972079	0.997764	0.859567	0.9982	0.9925
OTU_75	0	0	-0.13766	0	0.917043	0.997764	0.835539	0.9982	0.9925
OTU_77	0	0	0.0149319	0	0.360457	0.997764	0.835539	0.9982	0.9925
OTU_79	0	0	0	-0.0283976	0.917043	0.997764	0.893478	0.9982	0.9925
OTU_81	0	0	-0.0518154	0	0.914974	0.997764	0.835539	0.9982	0.9925
OTU_94	0	0	0	0.247467	0.956117	0.997764	0.870857	0.9982	0.9925
OTU_98	0	0	-0.097216	0	0.914974	0.997764	0.797553	0.9982	0.9925
OTU_101	0	-0.0264826	0	0	0.914974	0.997764	0.940952	0.9982	0.9925
OTU_103	0	0	0.00598459	0	0.914974	0.997764	0.870857	0.9982	0.9925
OTU_104	0	0.00889593	0.193584	0	0.956117	0.997764	0.835539	0.9982	0.9925
OTU_106	0	0	0.00662442	0	0.914974	0.997764	0.835539	0.9982	0.9925
OTU_110	0	-0.0238559	0	0	0.842667	0.997764	0.910279	0.9982	0.9925
OTU_112	0	0	-0.168977	0	0.360457	0.997764	0.835539	0.9982	0.9925
OTU_116	0	0	0.0231087	-0.0226676	0.914974	0.997764	0.859567	0.9982	0.9925
OTU_123	0	0	0	-0.0605889	0.956646	0.997764	0.986506	0.9982	0.9925
OTU_127	0	0	0	0.00729401	0.972079	0.997764	0.986506	0.9982	0.9925
OTU_133	0	0	-0.0559282	0	0.956646	0.997764	0.835539	0.9982	0.9925
OTU_135	0	0	0	0.159435	0.914974	0.997764	0.923635	0.9982	0.9925
OTU_139	-0.0258803	0	0	0	0.842667	0.997764	0.910279	0.9982	0.9925
OTU_144	0	0.436119	0	-0.326137	0.4864	0.997764	0.935759	0.9982	0.9925
OTU_145	0	0	-0.0209455	0	0.917043	0.997764	0.870857	0.9982	0.9925
OTU_146	0	0	-0.112575	0	0.933675	0.997764	0.835539	0.9982	0.9925
OTU_147	0	0	-0.0167733	0	0.842667	0.997764	0.859567	0.9982	0.9925
OTU_148	0	0	0	0.379863	0.914974	0.997764	0.870857	0.9982	0.9925
OTU_151	0	0	-0.0874612	0	0.956117	0.997764	0.835539	0.9982	0.9925
OTU_153	0	0	-0.00510803	0	0.914974	0.997764	0.870857	0.9982	0.9925
OTU_154	0	0	0.0962925	0	0.914974	0.997764	0.859567	0.9982	0.9925
OTU_160	0	0	-0.0240684	0	0.4142	0.997764	0.835539	0.9982	0.9925
OTU_161	0	0	0	0.00581217	0.914974	0.997764	0.957178	0.9982	0.9925
OTU_172	0	0	-0.0864245	0	0.914974	0.997764	0.835539	0.9982	0.9925
OTU_176	0	0	-0.0829143	0	0.917043	0.997764	0.835539	0.9982	0.9925
OTU_177	0	0	0.0284961	0	0.958324	0.997764	0.859567	0.9982	0.9925
OTU_180	0	0	0	0.176502	0.931989	0.997764	0.870857	0.9982	0.9925
OTU_189	0	0	-0.126646	0	0.842667	0.997764	0.753486	0.9982	0.9925
OTU_192	0	0	0.0673101	0	0.953733	0.997764	0.835539	0.9982	0.9925
OTU_193	0	0	0.00533728	0	0.914974	0.997764	0.855543	0.9982	0.9925
OTU_198	0	0	0	0.00853895	0.917043	0.997764	0.870857	0.9982	0.9925
OTU_201	0	0	0.092085	0	0.914974	0.997764	0.835539	0.9982	0.9925
OTU_203	0	0	0	0.15805	0.972079	0.997764	0.986506	0.9982	0.9925
OTU_213	-0.163427	0	0	0	0.956646	0.997764	0.986506	0.9982	0.9925
OTU_216	0	0	0.0051291	0	0.914974	0.997764	0.859567	0.9982	0.9925
OTU_221	0	0	-0.0160394	0	0.842667	0.997764	0.859567	0.9982	0.9925
OTU_256	0	0	0.178138	0	0.945657	0.997764	0.753486	0.9982	0.9925
OTU_257	0	0	-0.202564	0	0.842667	0.997764	0.4104	0.9982	0.9925
OTU_268	0	0.0514402	-0.0577614	-0.0162564	0.537067	0.997764	0.859567	0.9982	0.9925
OTU_269	0	0	0.0273074	0	0.914974	0.997764	0.835539	0.9982	0.9925
OTU_270	0	0	0.0972294	0	0.956646	0.997764	0.835539	0.9982	0.9925
OTU_276	0	0	0.0688012	0	0.842667	0.997764	0.835539	0.9982	0.9925
OTU_278	0	0	0.0316032	0	0.914974	0.997764	0.835539	0.9982	0.9925
OTU_281	0	0	0.0418013	0	0.914974	0.997764	0.859567	0.9982	0.9925
OTU_290	0	0	0.11585	0	0.872166	0.997764	0.835539	0.9982	0.9925
OTU_291	0	0	-0.0760015	0	0.956646	0.997764	0.859567	0.9982	0.9925
OTU_295	0.50033	0	0.183191	0	0.842667	0.997764	0.538514	0.9982	0.9925
OTU_296	0	0	0	-0.1063	0.842667	0.997764	0.935759	0.9982	0.9925
OTU_297	0	0	-0.026674	0	0.956646	0.997764	0.835539	0.9982	0.9925
OTU_300	0	0	-0.132806	0	0.914974	0.997764	0.746182	0.9982	0.9925
OTU_307	0	0	-0.181291	0	0.0912	0.997764	0.4104	0.9982	0.9925
OTU_309	0	0	-0.0899877	0.00862853	0.953733	0.997764	0.835539	0.9982	0.9925
OTU_310	0	0	-0.113329	0	0.914974	0.997764	0.835539	0.9982	0.9925
OTU_323	0	0	0.0661784	0.0947496	0.914974	0.997764	0.859567	0.9982	0.9925
OTU_345	0	0	-0.082106	0.0236122	0.956646	0.997764	0.835539	0.9982	0.9925
OTU_352	0	-0.219147	0	0	0.914974	0.997764	0.935759	0.9982	0.9925
OTU_354	0	0	0	0.256361	0.842667	0.997764	0.935759	0.9982	0.9925
OTU_357	0	0	-0.035536	0	0.972079	0.997764	0.859567	0.9982	0.9925
OTU_359	0	0	-0.178075	0.026236	0.956646	0.997764	0.6232	0.9982	0.9925
OTU_361	0	0	-0.0605058	0	0.914974	0.997764	0.835539	0.9982	0.9925
OTU_365	0	0	-0.015908	0	0.914974	0.997764	0.859567	0.9982	0.9925
OTU_366	-0.0108306	0	-0.165171	0	0.842667	0.997764	0.797553	0.9982	0.9925
OTU_370	0	0	0	-0.0593474	0.956646	0.997764	0.893478	0.9982	0.9925
OTU_371	0	0	0.0761089	0.0727542	0.914974	0.997764	0.859567	0.9982	0.9925
OTU_375	0	0	-0.0141859	0	0.914974	0.997764	0.870857	0.9982	0.9925
OTU_379	0	0	0.23804	0	0.914974	0.997764	0.538514	0.9982	0.9925
OTU_384	0	0	-0.0667781	0	0.914974	0.997764	0.835539	0.9982	0.9925
OTU_390	0	0	0.114825	0	0.956646	0.997764	0.8524	0.9982	0.9925
OTU_403	0	0	0.226318	0	0.4864	0.997764	0.6156	0.9982	0.9925
OTU_406	0	0	0.0233473	0	0.914974	0.997764	0.835539	0.9982	0.9925
OTU_418	0	0	-0.0679429	0	0.972079	0.997764	0.8032	0.9982	0.9925
OTU_448	0	0	0	0.0342623	0.956117	0.997764	0.935759	0.9982	0.9925
OTU_471	0	-0.151881	0	0	0.914974	0.997764	0.935759	0.9982	0.9925
OTU_475	0	0	-0.0432165	0	0.958324	0.997764	0.859567	0.9982	0.9925
OTU_531	0	0	0	-0.229831	0.933675	0.997764	0.99235	0.9982	0.9925
OTU_532	0	0	-0.0666594	0	0.914974	0.997764	0.835539	0.9982	0.9925
OTU_571	0	0	-0.0927265	0	0.933675	0.997764	0.859567	0.9982	0.9925
OTU_575	0	0	-0.0173999	0	0.914974	0.997764	0.835539	0.9982	0.9925
OTU_582	0	0	0.0475617	0.0704301	0.914974	0.997764	0.859567	0.9982	0.9925
OTU_585	0	0	0.0930579	0	0.917043	0.997764	0.835539	0.9982	0.9925
OTU_641	0	0	0	-0.153995	0.914974	0.997764	0.859567	0.9982	0.9925
OTU_682	0	0	0.00579821	0	0.972079	0.997764	0.859567	0.9982	0.9925
OTU_686	0	0	0	-0.118696	0.914974	0.997764	0.962887	0.9982	0.9925
OTU_689	0	0	0	-0.164694	0.914974	0.997764	0.962887	0.9982	0.9925
OTU_695	0	0	0.083389	0	0.956117	0.997764	0.910279	0.9982	0.9925
OTU_705	0	-0.53195	-0.055003	0	0.914974	0.997764	0.835539	0.9982	0.9925
OTU_707	0	0	-0.0216558	0	0.982052	0.997764	0.859567	0.9982	0.9925
OTU_738	0	0	0.181308	0	0.914974	0.997764	0.835539	0.9982	0.9925
OTU_762	0	0	0	-0.110089	0.972079	0.997764	0.986506	0.9982	0.9925
OTU_763	0	0	0	-0.35686	0.914974	0.997764	0.99235	0.9982	0.9925
OTU_764	0	0	0.155146	0	0.914974	0.997764	0.797553	0.9982	0.9925
OTU_769	0	0	0.135228	0	0.914974	0.997764	0.835539	0.9982	0.9925
OTU_830	0	0	0.141671	0	0.4864	0.997764	0.835539	0.9982	0.9925
OTU_854	0	0	0.0131308	0	0.956117	0.997764	0.935759	0.9982	0.9925
OTU_855	0	0	0	-0.0232848	0.956646	0.997764	0.962887	0.9982	0.9925
OTU_858	0	0	-0.0779389	0	0.914974	0.997764	0.835539	0.9982	0.9925
OTU_859	0	0	0	-0.0982743	0.914974	0.997764	0.893478	0.9982	0.9925
OTU_861	0	0	0	-0.0342569	0.982294	0.997764	0.986506	0.9982	0.9925
OTU_1035	0	0	0.0753053	0	0.914974	0.997764	0.8524	0.9982	0.9925
OTU_1340	-0.849808	0	0	0	0.956646	0.997764	0.910279	0.9982	0.9925
OTU_1716	0	0	-0.017036	0.139963	0.920406	0.997764	0.835539	0.9982	0.9925
OTU_1718	0	0	0	-0.198166	0.914974	0.997764	0.986506	0.9982	0.9925
OTU_1979	0	0	0.0146668	0	0.842667	0.997764	0.859567	0.9982	0.9925
OTU_2244	0	0	-0.00522917	0	0.956646	0.997764	0.871467	0.9982	0.9925
OTU_2246	0	-0.0832504	0	0	0.914974	0.997764	0.986506	0.9982	0.9925
OTU_2830	0	0	-0.0558526	0	0.956117	0.997764	0.835539	0.9982	0.9925
