# Supplementary material for: Gene-environment-gut interactions in Huntington's disease mice are associated with environmental modulation of the gut microbiome
Source: iScience. 2021 Dec 24;25(1):103687. doi: 10.1016/j.isci.2021.103687 (PMC8760441; doi:10.1016/j.isci.2021.103687)
Supplement: Table S16. Taxonomy details corresponding to OTUs in Tables S14 and S15, related to Figures 6 and 7 — Note that all OTUs belonged to the Bacteria kingdom. [file mmc17.xlsx]

## Sheet: Table S16
Table S16: Taxanomy details corresponding to OTUs in Table S14 and Table S15. Note that all OTUs belonged to the Bacteria kingdom, Related to Figures 6 and 7.
OTU	Phylum	Class	Order	Family	Genus	Species
OTU_1	Bacteroidota	Bacteroidia	Bacteroidales	Muribaculaceae	-	-
OTU_2	Firmicutes	Bacilli	Lactobacillales	Lactobacillaceae	Lactobacillus	johnsonii
OTU_3	Bacteroidota	Bacteroidia	Bacteroidales	Muribaculaceae	-	-
OTU_5	Firmicutes	Bacilli	Lactobacillales	Lactobacillaceae	Ligilactobacillus	-
OTU_6	Bacteroidota	Bacteroidia	Bacteroidales	Muribaculaceae	-	-
OTU_7	Bacteroidota	Bacteroidia	Bacteroidales	Bacteroidaceae	Bacteroides	vulgatus
OTU_9	Bacteroidota	Bacteroidia	Bacteroidales	Bacteroidaceae	Bacteroides	acidifaciens
OTU_10	Bacteroidota	Bacteroidia	Bacteroidales	Muribaculaceae	-	-
OTU_12	Proteobacteria	Gammaproteobacteria	Burkholderiales	Sutterellaceae	Parasutterella	-
OTU_13	Bacteroidota	Bacteroidia	Bacteroidales	Muribaculaceae	-	-
OTU_16	Bacteroidota	Bacteroidia	Bacteroidales	Muribaculaceae	-	-
OTU_18	Bacteroidota	Bacteroidia	Bacteroidales	Muribaculaceae	-	-
OTU_19	Firmicutes	Clostridia	Lachnospirales	Lachnospiraceae	Lachnospiraceae UCG-006	-
OTU_21	Bacteroidota	Bacteroidia	Bacteroidales	Rikenellaceae	Alistipes	-
OTU_23	Firmicutes	Clostridia	-	-	-	-
OTU_24	Firmicutes	Clostridia	Lachnospirales	Lachnospiraceae	-	-
OTU_25	Bacteroidota	Bacteroidia	Bacteroidales	Muribaculaceae	-	-
OTU_28	Firmicutes	Bacilli	Lactobacillales	Lactobacillaceae	Ligilactobacillus	-
OTU_29	Bacteroidota	Bacteroidia	Bacteroidales	Bacteroidaceae	Bacteroides	ovatus
OTU_30	Bacteroidota	Bacteroidia	Bacteroidales	Muribaculaceae	-	-
OTU_31	Bacteroidota	Bacteroidia	Bacteroidales	Prevotellaceae	Prevotellaceae UCG-001	-
OTU_33	Firmicutes	Bacilli	Erysipelotrichales	Erysipelotrichaceae	Faecalibaculum	rodentium
OTU_34	Bacteroidota	Bacteroidia	Bacteroidales	Muribaculaceae	-	-
OTU_36	Bacteroidota	Bacteroidia	Bacteroidales	Muribaculaceae	-	-
OTU_37	Bacteroidota	Bacteroidia	Bacteroidales	Muribaculaceae	-	-
OTU_38	Bacteroidota	Bacteroidia	Bacteroidales	Rikenellaceae	Alistipes	-
OTU_40	Bacteroidota	Bacteroidia	Bacteroidales	Muribaculaceae	-	-
OTU_43	Bacteroidota	Bacteroidia	Bacteroidales	Muribaculaceae	-	-
OTU_44	Firmicutes	Clostridia	Lachnospirales	Lachnospiraceae	-	-
OTU_45	Firmicutes	Clostridia	Lachnospirales	Lachnospiraceae	A2	-
OTU_46	Firmicutes	Clostridia	Lachnospirales	Lachnospiraceae	Lachnospiraceae NK4A136 group	-
OTU_48	Firmicutes	Clostridia	Lachnospirales	Lachnospiraceae	-	-
OTU_49	Bacteroidota	Bacteroidia	Bacteroidales	Muribaculaceae	-	-
OTU_50	Firmicutes	Clostridia	Lachnospirales	Lachnospiraceae	Lachnoclostridium	-
OTU_51	Bacteroidota	Bacteroidia	Bacteroidales	Muribaculaceae	-	-
OTU_52	Firmicutes	Clostridia	Lachnospirales	Lachnospiraceae	Lachnoclostridium	-
OTU_53	Firmicutes	Clostridia	Lachnospirales	Lachnospiraceae	Lachnospiraceae NK4A136 group	-
OTU_54	Firmicutes	Clostridia	Lachnospirales	Lachnospiraceae	-	-
OTU_55	Desulfobacterota	Desulfovibrionia	Desulfovibrio'-les	Desulfovibrio'-ceae	Desulfovibrio	fairfieldensis
OTU_58	Firmicutes	Clostridia	Lachnospirales	Lachnospiraceae	Lachnospiraceae NK4A136 group	-
OTU_59	Firmicutes	Clostridia	Lachnospirales	Lachnospiraceae	-	-
OTU_60	Firmicutes	Clostridia	Lachnospirales	Lachnospiraceae	-	-
OTU_61	Firmicutes	Clostridia	Oscillospirales	Oscillospiraceae	-	-
OTU_62	Firmicutes	Clostridia	Lachnospirales	Lachnospiraceae	Lachnoclostridium	-
OTU_63	Firmicutes	Clostridia	Lachnospirales	Lachnospiraceae	-	-
OTU_64	Firmicutes	Clostridia	Lachnospirales	Lachnospiraceae	A2	-
OTU_65	Firmicutes	Clostridia	Lachnospirales	Lachnospiraceae	Lachnospiraceae UCG-001	-
OTU_66	Bacteroidota	Bacteroidia	Bacteroidales	Muribaculaceae	-	-
OTU_67	Firmicutes	Clostridia	Oscillospirales	Butyricicoccaceae	Butyricicoccus	-
OTU_68	Bacteroidota	Bacteroidia	Bacteroidales	Muribaculaceae	-	-
OTU_69	Firmicutes	Clostridia	Lachnospirales	Lachnospiraceae	-	-
OTU_71	Firmicutes	Clostridia	Lachnospirales	Lachnospiraceae	-	-
OTU_73	Firmicutes	Clostridia	Oscillospirales	Oscillospiraceae	Colidextribacter	-
OTU_75	Firmicutes	Clostridia	Clostridia vadinBB60 group	-	-	-
OTU_76	Bacteroidota	Bacteroidia	Bacteroidales	Muribaculaceae	-	-
OTU_77	Firmicutes	Bacilli	Erysipelotrichales	Erysipelotrichaceae	-	-
OTU_79	Firmicutes	Clostridia	Lachnospirales	Lachnospiraceae	Lachnospiraceae NK4A136 group	-
OTU_80	Actinobacteriota	Coriobacteriia	Coriobacteriales	Eggerthellaceae	Enterorhabdus	-
OTU_81	Bacteroidota	Bacteroidia	Bacteroidales	Muribaculaceae	-	-
OTU_82	Firmicutes	Clostridia	Lachnospirales	Lachnospiraceae	-	-
OTU_89	Firmicutes	Clostridia	Lachnospirales	Lachnospiraceae	Roseburia	-
OTU_91	Bacteroidota	Bacteroidia	Bacteroidales	Rikenellaceae	Alistipes	-
OTU_94	Firmicutes	Clostridia	Lachnospirales	Lachnospiraceae	-	-
OTU_98	Firmicutes	Clostridia	Oscillospirales	Oscillospiraceae	-	-
OTU_100	Desulfobacterota	Desulfovibrionia	Desulfovibrio'-les	Desulfovibrio'-ceae	Bilophila	-
OTU_101	Firmicutes	Clostridia	Lachnospirales	Lachnospiraceae	Lachnospiraceae NK4A136 group	-
OTU_102	Firmicutes	Clostridia	Oscillospirales	Oscillospiraceae	Oscillibacter	-
OTU_103	Firmicutes	Clostridia	Lachnospirales	Lachnospiraceae	Lachnospiraceae UCG-006	-
OTU_104	Firmicutes	Clostridia	Lachnospirales	Lachnospiraceae	Lachnospiraceae NK4A136 group	-
OTU_105	Firmicutes	Clostridia	Lachnospirales	Lachnospiraceae	Lachnospiraceae NK4A136 group	-
OTU_106	Firmicutes	Clostridia	Oscillospirales	Oscillospiraceae	Colidextribacter	-
OTU_110	Actinobacteriota	Coriobacteriia	Coriobacteriales	Eggerthellaceae	Enterorhabdus	-
OTU_112	Firmicutes	Clostridia	Oscillospirales	Oscillospiraceae	Oscillibacter	-
OTU_116	Firmicutes	Clostridia	Lachnospirales	Lachnospiraceae	Lachnospiraceae NK4A136 group	-
OTU_120	Firmicutes	Clostridia	Lachnospirales	Lachnospiraceae	-	-
OTU_121	Firmicutes	Clostridia	Lachnospirales	Lachnospiraceae	Lachnoclostridium	-
OTU_123	Actinobacteriota	Coriobacteriia	Coriobacteriales	Eggerthellaceae	Enterorhabdus	-
OTU_127	Firmicutes	Clostridia	Peptostreptococcales-Tissierellales	A'-erovoracaceae	[Eubacterium] nodatum group	-
OTU_131	Firmicutes	Clostridia	Lachnospirales	Lachnospiraceae	Lachnospiraceae UCG-006	-
OTU_133	Bacteroidota	Bacteroidia	Bacteroidales	Rikenellaceae	Alistipes	obesi
OTU_135	Firmicutes	Clostridia	Lachnospirales	Lachnospiraceae	Lachnoclostridium	-
OTU_138	Bacteroidota	Bacteroidia	Bacteroidales	Rikenellaceae	Alistipes	-
OTU_139	Firmicutes	Clostridia	Oscillospirales	Ruminococcaceae	Incertae Sedis	-
OTU_144	Bacteroidota	Bacteroidia	Bacteroidales	Tannerellaceae	Parabacteroides	-
OTU_145	Firmicutes	Clostridia	Oscillospirales	Ruminococcaceae	-	-
OTU_146	Firmicutes	Clostridia	Lachnospirales	Lachnospiraceae	Lachnospiraceae NK4A136 group	-
OTU_147	Bacteroidota	Bacteroidia	Bacteroidales	Prevotellaceae	Prevotellaceae NK3B31 group	-
OTU_148	Deferribacterota	Deferribacteres	Deferribacterales	Deferribacteraceae	Mucispirillum	schaedleri
OTU_151	Firmicutes	Clostridia	Lachnospirales	Lachnospiraceae	Roseburia	-
OTU_153	Firmicutes	Clostridia	Lachnospirales	Lachnospiraceae	-	-
OTU_154	Firmicutes	Clostridia	Lachnospirales	Lachnospiraceae	-	-
OTU_160	Bacteroidota	Bacteroidia	Bacteroidales	Tannerellaceae	Parabacteroides	distasonis
OTU_161	Firmicutes	Clostridia	Lachnospirales	Lachnospiraceae	-	-
OTU_162	Firmicutes	Clostridia	Lachnospirales	Lachnospiraceae	-	-
OTU_163	Firmicutes	Clostridia	Oscillospirales	[Eubacterium] coprostanoligenes group	-	-
OTU_170	Firmicutes	Bacilli	Erysipelotrichales	Erysipelotrichaceae	-	-
OTU_172	Firmicutes	Clostridia	Oscillospirales	Oscillospiraceae	-	-
OTU_175	Firmicutes	Clostridia	Lachnospirales	Lachnospiraceae	Lachnoclostridium	-
OTU_176	Firmicutes	Clostridia	Lachnospirales	Lachnospiraceae	Lachnoclostridium	-
OTU_177	Firmicutes	Bacilli	Lactobacillales	Lactobacillaceae	Lactobacillus	intesti'-lis
OTU_180	Firmicutes	Clostridia	Lachnospirales	Lachnospiraceae	-	-
OTU_188	Bacteroidota	Bacteroidia	Bacteroidales	Muribaculaceae	-	-
OTU_189	Firmicutes	Clostridia	Oscillospirales	Oscillospiraceae	-	-
OTU_192	Firmicutes	Clostridia	Lachnospirales	Lachnospiraceae	Lachnoclostridium	-
OTU_193	Firmicutes	Clostridia	Oscillospirales	Ruminococcaceae	-	-
OTU_197	Firmicutes	Clostridia	Clostridia vadinBB60 group	-	-	-
OTU_198	Firmicutes	Clostridia	Lachnospirales	Lachnospiraceae	-	-
OTU_201	Firmicutes	Clostridia	Peptostreptococcales- Tissierellales	A'-erovoracaceae	[Eubacterium] brachy group	-
OTU_203	Firmicutes	Clostridia	Lachnospirales	Lachnospiraceae	Lachnospiraceae NK4A136 group	-
OTU_205	Firmicutes	Clostridia	Clostridia UCG-014	-	-	-
OTU_213	Firmicutes	Clostridia	Oscillospirales	Oscillospiraceae	Intestinimo'-s	-
OTU_216	Firmicutes	Clostridia	Lachnospirales	Lachnospiraceae	-	-
OTU_221	Firmicutes	Clostridia	Oscillospirales	Oscillospiraceae	Colidextribacter	-
OTU_249	Bacteroidota	Bacteroidia	Bacteroidales	Muribaculaceae	-	-
OTU_256	Bacteroidota	Bacteroidia	Bacteroidales	Muribaculaceae	-	-
OTU_257	Bacteroidota	Bacteroidia	Bacteroidales	Prevotellaceae	-	-
OTU_258	Firmicutes	Clostridia	Lachnospirales	Lachnospiraceae	Roseburia	-
OTU_259	Firmicutes	Clostridia	Lachnospirales	Lachnospiraceae	Lachnospiraceae NK4A136 group	-
OTU_261	Cyanobacteria	Vampirivibrionia	Gastra'-erophilales	-	-	-
OTU_264	Firmicutes	Clostridia	Lachnospirales	Lachnospiraceae	-	-
OTU_268	Bacteroidota	Bacteroidia	Bacteroidales	Muribaculaceae	-	-
OTU_269	Firmicutes	Clostridia	Lachnospirales	Lachnospiraceae	Lachnospiraceae NK4A136 group	-
OTU_270	Firmicutes	Clostridia	Lachnospirales	Lachnospiraceae	-	-
OTU_274	Firmicutes	Bacilli	Erysipelotrichales	Erysipelotrichaceae	-	-
OTU_276	Firmicutes	Clostridia	Lachnospirales	Lachnospiraceae	[Eubacterium] xylanophilum group	-
OTU_277	Firmicutes	Bacilli	Lactobacillales	Streptococcaceae	Streptococcus	salivarius
OTU_278	Firmicutes	Bacilli	Erysipelotrichales	Erysipelotrichaceae	Ileibacterium	valens
OTU_281	Firmicutes	Clostridia	Lachnospirales	Lachnospiraceae	Lachnoclostridium	-
OTU_290	Desulfobacterota	Desulfovibrionia	Desulfovibrio'-les	Desulfovibrio'-ceae	Desulfovibrio	-
OTU_291	Firmicutes	Clostridia	Oscillospirales	Oscillospiraceae	Colidextribacter	-
OTU_295	Actinobacteriota	Coriobacteriia	Coriobacteriales	Atopobiaceae	Coriobacteriaceae UCG-002	-
OTU_296	Bacteroidota	Bacteroidia	Bacteroidales	Muribaculaceae	-	-
OTU_297	Firmicutes	Clostridia	Lachnospirales	Lachnospiraceae	Lachnoclostridium	-
OTU_300	Firmicutes	Clostridia	Lachnospirales	Lachnospiraceae	-	-
OTU_307	Firmicutes	Clostridia	Oscillospirales	Oscillospiraceae	Oscillibacter	-
OTU_309	Firmicutes	Clostridia	Oscillospirales	Ruminococcaceae	Incertae Sedis	-
OTU_310	Firmicutes	Clostridia	Oscillospirales	-	-	-
OTU_323	Firmicutes	Clostridia	Lachnospirales	Lachnospiraceae	-	-
OTU_345	Firmicutes	Clostridia	Oscillospirales	Ruminococcaceae	A'-erotruncus	-
OTU_348	Firmicutes	Clostridia	Lachnospirales	Lachnospiraceae	Lachnospiraceae NK4A136 group	-
OTU_349	Firmicutes	Clostridia	Lachnospirales	Lachnospiraceae	Lachnospiraceae NK4A136 group	-
OTU_351	Firmicutes	Clostridia	Lachnospirales	Lachnospiraceae	Lachnospiraceae UCG-006	-
OTU_352	Firmicutes	Clostridia	Lachnospirales	Lachnospiraceae	Lachnoclostridium	-
OTU_354	Firmicutes	Clostridia	Oscillospirales	Ruminococcaceae	Incertae Sedis	-
OTU_355	Firmicutes	Clostridia	Oscillospirales	Oscillospiraceae	Oscillibacter	-
OTU_357	Firmicutes	Clostridia	Clostridia vadinBB60 group	-	-	-
OTU_359	Firmicutes	Clostridia	Lachnospirales	Lachnospiraceae	Lachnospiraceae NK4A136 group	-
OTU_361	Firmicutes	Clostridia	Oscillospirales	Ruminococcaceae	Incertae Sedis	-
OTU_362	Firmicutes	Clostridia	Peptostreptococcales-Tissierellales	A'-erovoracaceae	Family XIII UCG-001	-
OTU_364	Firmicutes	Clostridia	Christensenellales	Christensenellaceae	-	-
OTU_365	Firmicutes	Clostridia	Oscillospirales	Oscillospiraceae	Intestinimo'-s	-
OTU_366	Firmicutes	Clostridia	Clostridia vadinBB60 group	-	-	-
OTU_370	Firmicutes	Clostridia	Lachnospirales	Lachnospiraceae	[Eubacterium] xylanophilum group	-
OTU_371	Firmicutes	Clostridia	Lachnospirales	Lachnospiraceae	ASF356	-
OTU_374	Firmicutes	Clostridia	Lachnospirales	Lachnospiraceae	-	-
OTU_375	Firmicutes	Clostridia	Clostridia UCG-014	-	-	-
OTU_379	Actinobacteriota	Coriobacteriia	Coriobacteriales	Atopobiaceae	Coriobacteriaceae UCG-002	-
OTU_380	Firmicutes	Clostridia	Lachnospirales	Lachnospiraceae	-	-
OTU_384	Firmicutes	Clostridia	Lachnospirales	Lachnospiraceae	A2	-
OTU_386	Firmicutes	Clostridia	Lachnospirales	Lachnospiraceae	-	-
OTU_388	Firmicutes	Clostridia	Lachnospirales	Lachnospiraceae	Lachnoclostridium	-
OTU_390	Firmicutes	Clostridia	Lachnospirales	Lachnospiraceae	GCA-900066575	-
OTU_403	Firmicutes	Clostridia	Monoglobales	Monoglobaceae	Monoglobus	-
OTU_406	Actinobacteriota	Actinobacteria	Bifidobacteriales	Bifidobacteriaceae	Bifidobacterium	pseudolongum
OTU_418	Firmicutes	Clostridia	Lachnospirales	Lachnospiraceae	-	-
OTU_448	Firmicutes	Clostridia	Lachnospirales	Lachnospiraceae	-	-
OTU_471	Firmicutes	Clostridia	Clostridia vadinBB60 group	-	-	-
OTU_473	Firmicutes	Clostridia	Lachnospirales	Lachnospiraceae	-	-
OTU_475	Firmicutes	Clostridia	Lachnospirales	Lachnospiraceae	-	-
OTU_480	Firmicutes	Clostridia	Lachnospirales	Lachnospiraceae	Roseburia	-
OTU_483	Firmicutes	Clostridia	Oscillospirales	Oscillospiraceae	-	-
OTU_508	Firmicutes	Bacilli	Staphylococcales	Staphylococcaceae	Staphylococcus	lentus
OTU_531	Bacteroidota	Bacteroidia	Bacteroidales	Muribaculaceae	-	-
OTU_532	Firmicutes	Clostridia	Lachnospirales	Lachnospiraceae	Lachnospiraceae UCG-001	-
OTU_557	Firmicutes	Clostridia	Clostridia UCG-014	-	-	-
OTU_571	Firmicutes	Clostridia	Clostridia vadinBB60 group	-	-	-
OTU_575	Firmicutes	Clostridia	Lachnospirales	Lachnospiraceae	-	-
OTU_582	Firmicutes	Clostridia	Lachnospirales	Lachnospiraceae	ASF356	-
OTU_585	Firmicutes	Clostridia	Oscillospirales	Ruminococcaceae	-	-
OTU_602	Firmicutes	Clostridia	Oscillospirales	Oscillospiraceae	-	-
OTU_641	Verrucomicrobiota	Verrucomicrobiae	Verrucomicrobiales	Akkermansiaceae	Akkermansia	muciniphila
OTU_681	Firmicutes	Clostridia	Oscillospirales	Oscillospiraceae	-	-
OTU_682	Firmicutes	Bacilli	Erysipelotrichales	Erysipelotrichaceae	Dubosiella	newyorkensis
OTU_686	Firmicutes	Clostridia	Oscillospirales	Ruminococcaceae	Incertae Sedis	-
OTU_689	Bacteroidota	Bacteroidia	Bacteroidales	Rikenellaceae	Alistipes	-
OTU_695	Firmicutes	Clostridia	Lachnospirales	Lachnospiraceae	-	-
OTU_705	Firmicutes	Clostridia	Lachnospirales	Lachnospiraceae	Lachnospiraceae NK4A136 group	-
OTU_707	Firmicutes	Clostridia	Lachnospirales	Lachnospiraceae	Lachnospiraceae UCG-001	-
OTU_738	Firmicutes	Clostridia	Lachnospirales	Lachnospiraceae	Lachnospiraceae UCG-006	-
OTU_762	Actinobacteriota	Actinobacteria	Bifidobacteriales	Bifidobacteriaceae	Bifidobacterium	animalis
OTU_763	Bacteroidota	Bacteroidia	Bacteroidales	Muribaculaceae	-	-
OTU_764	Firmicutes	Clostridia	Clostridia UCG-014	-	-	-
OTU_769	Firmicutes	Clostridia	Lachnospirales	Lachnospiraceae	Lachnospiraceae UCG-006	-
OTU_830	Firmicutes	Clostridia	Lachnospirales	Lachnospiraceae	[Eubacterium] xylanophilum group	-
OTU_854	Firmicutes	Clostridia	Lachnospirales	Lachnospiraceae	-	-
OTU_855	Firmicutes	Bacilli	RF39	-	-	-
OTU_858	Firmicutes	Clostridia	Clostridia UCG-014	-	-	-
OTU_859	Firmicutes	Clostridia	Lachnospirales	Lachnospiraceae	-	-
OTU_861	Firmicutes	Clostridia	Lachnospirales	Lachnospiraceae	Blautia	hansenii
OTU_1014	Firmicutes	Clostridia	Lachnospirales	Lachnospiraceae	Lachnospiraceae UCG-001	-
OTU_1035	Firmicutes	Clostridia	Lachnospirales	Lachnospiraceae	Lachnospiraceae NK4A136 group	-
OTU_1340	Cyanobacteria	Vampirivibrionia	Gastra'-erophilales	-	-	-
OTU_1716	Firmicutes	Clostridia	Clostridia UCG-014	-	-	-
OTU_1718	Firmicutes	Clostridia	Lachnospirales	Lachnospiraceae	Lachnospiraceae NK4A136 group	-
OTU_1979	Firmicutes	Clostridia	Lachnospirales	Lachnospiraceae	Lachnospiraceae NK4A136 group	-
OTU_2244	Bacteroidota	Bacteroidia	Bacteroidales	Rikenellaceae	Alistipes	-
OTU_2246	Firmicutes	Clostridia	Lachnospirales	Lachnospiraceae	Lachnospiraceae UCG-001	-
OTU_2307	Firmicutes	Clostridia	Lachnospirales	Lachnospiraceae	[Eubacterium] xylanophilum group	-
OTU_2447	Firmicutes	Clostridia	Lachnospirales	Lachnospiraceae	-	-
OTU_2830	Firmicutes	Clostridia	Lachnospirales	Lachnospiraceae	Lachnoclostridium	-
